# Supplementary material for: A new crustacean from the Herefordshire (Silurian) Lagerstätte, UK, and its significance in malacostracan evolution
Source: Proc Biol Sci. 2017 Mar 22;284(1851):20170279. doi: 10.1098/rspb.2017.0279 (PMC5378094; doi:10.1098/rspb.2017.0279)
Supplement: Electronic Supplementary Information Table 1. [file rspb20170279supp3.txt]

#NEXUS


Begin data;
	


	Dimensions ntax=316 nchar=754;


	
Format Datatype= standard symbols= "0123456789" gap=-;
	


	Matrix
	
	
	

Caenorhabditis		000000-000 ---------- ---------- ---------- ---------- ---------- ---------- ---------- ---------- ---------- ---------- ---------- ---------- ---------- 0--0------ ---------- ---------- ---------- ---------- ---------- ---------- ---------- ---------- ---------- ---------- ---------- ---------- ---------- ---------- ---------- ---------- ----001??? ?????????0 -0?-?????? ?????????? ???0-----0 0---0----- ---------- --0------- -00-----?- 0?-0-0---- -----0?--1 0--------0 00?100---0 000-00000- ---------- ------000- ?-?00----- ---0----00 -----0--00 0--0-00--- -???00???? ?????????? ?????????? ?????????? -???-?0??? ?????????? ?????????? 0-00-1??-- ---------- ---------- ---------- -----0---- ---------- ---------- ---------- ---------- ---------- ---------- ????-----0 -????-??-0 0----?-??? ????----00 00---????- ?????????? ?0?-

Priapulus		0?0000-000 ---------- ---------- ---------- ---------- ---------- ---------- ---------- ---------- ---------- ---------- ---------- ---------- ---------- 0--0------ ---------- ---------- ---------- ---------- ---------- ---------- ---------- ---------- ---------- ---------- ---------- ---------- ---------- ---------- ---------- ---------- ----0?1??? ?????????0 -0?-?????? ?????????? ???0-----0 0---0----- ---------- --0------- -00-----?- 0?-0-0---- -----0?--1 0--------0 00?100---0 000-00000- ---------- ------000- ?-?00----- ---0----00 -----0--00 0--0-00--- -???00???? ?????????? ?????????? ?????????? -???-?0??? ?????????? ?????????? 0-00-1??-- ---------- ---------- ---------- -----0---- ---------- ---------- ---------- ---------- ---------- ---------- ????-----0 -????-??-0 0----?-??? ????----00 00---????- ?????????? ?0?-
Hypsibius		000000-000 ---0------ ---------- ---------- ---------- ----0----0 ---------- ---------- ----0---?? -----00--- ---------- ---00----- ---000---- -?----?-00 10-00--1-0 00-------- ------0--- --?------- -------0-- --------0- --0--?---- -------?-- ---0------ ---0-0---- -?-0------ ---------- ---------- ---------- ------0--- ----0-000- --?------? ---0111??? ?????????0 -0100????? ?????????? ???0-----0 0---0----- ---------- --0------0 -00----0?- 0?-100---- 0---?0?-?1 1-0------0 00?100--?0 000-00000- -0----?00- ?0?110000- ?-?00----- ---0----00 -----0--00 0--0-01--- -?000000?0 0????0000- 0001?00000 1?00???000 -???-100?0 -00-?????? 00???????? 100---?0-- ---------- ---------- ---------- ---0-0---- ---------0 0--------- ---------- ---------- ------011- 0--------- ????-----0 -????-??-0 ?----?-??? ????----00 00---????- ?????????? ?0?-

Milnesium		100000-000 ---0------ ---------- ---------- ---------- ----0----0 ---------- ---------- ----0---?? -----00--- ---------- ---00----- ---000---- -?----?-00 10-00--1-0 00-------- ------0--- --?------- -------0-- --------0- --0--?---- -------?-- ---0------ ---0-0---- -?-0------ ---------- ---------- ---------- ------0--- ----0-000- --?------? ---0111??? ?????????0 -0100????? ?????????? ???0-----0 0---0----- ---------- --0------0 -00----0?- 0?-100---- 0---?0?-?1 1-0------0 00?100--?0 000-00000- -0----?00- ?0?110000- ?-?00----- ---0----00 -----0--00 0--0-01--- -?000000?0 0????0000- 0001?00000 1?000??000 -???-100?0 -00-?????? ?????????? 100---?0-- ---------- ---------- ---------- ---0-0---- ---------0 0--------- ---------- ---------- ------011- 0--------- ????-----0 -????-??-0 ?----?-??? ????----00 00---????- ?????????? ?0?-

Euperipatoides		010000-000 ---0------ ---------- ---------- ---------- ----0----- ---------- ---------- ----0---?? -----00--0 ---------- ---00----- ---000---- -?----?-00 11?10-1000 00-------- ------03-- --?------- -------4-- --------0- --0--?---- -------?-- ---0------ ---0-0---- -?-0------ ---------- ---------- ---------- ------0--- ----0-000- --?------? ---00?0000 0???????10 -000000100 1100010000 ???0-----0 0---0----- ---------- --100----0 -00----0?- 13-100---- 0---?0?-?1 0-0------0 00?1010-?0 100-00000- -0----?10- ?--000011? ?-?00----- ---6----10 -----0--00 0--0-01--- -0000020-- -20000001? 000000?000 01011??000 -??0-100?0 -00-?000?0 ???????000 1011-010-- ---------- ---------- ---------- ---1-0---- ---------1 0--------- ---------- ---------- ------110- 0--------- ????-----0 -????-??-? 0----?-??? ????----00 00---????- ?????????? ?0?-

Peripatus		010000-000 ---0------ ---------- ---------- ---------- ----0----- ---------- ---------- ----0---?? -----00--0 ---------- ---00----- ---000---- -?----?-00 11?10-1000 00-------- ------03-- --?------- -------4-- --------0- --0--?---- -------?-- ---0------ ---0-0---- -?-0------ ---------- ---------- ---------- ------0--- ----0-000- --?------? ---0000000 0???????10 -0?00????? ?????????? ???0-----0 0---0----- ---------- --100----0 -00----0?- 13-100---- 0---?0?-?1 0-0------0 00?1010-?0 100-00000- -0----?10- ?--000011? ?-?00----- ---6----10 -----0--00 0--0-01--- -00000?0-- -20000001? 000000?000 000??????? -???-100?0 -00-?????? 00???????? 1011-010-- ---------- ---------- ---------- ---1-0---- ---------1 0--------- ---------- ---------- ------110- 0--------- ????-----0 -????-??-? 0----?-??? ????----00 00---????- ?????????? ?0?-

Aysheaia		0100?0-??0 ---0------ ---0------ ---------- ---------- ----0----- ---------- ---------- ----0---?? ?----00--- ------?--- ---00----- ---000?--- -?----?-00 1?01000000 00-?------ ------00-- ---------- -------0-- --------0- --0-?????- ????---??- --?0------ ---??????- ---0------ ---------- ---------- ---------- -----00--- ----0-000- --???????? ?--0?????? ?????????? ?????????? ?????????? ???0-----0 000------- ---------- --???????0 -???---0?? 0?-100---- 0---?????? 0?0??????0 0????????? ????????0- ?????????? ?????????? ???00----- ---0----?0 -----0--00 0--????--- -????????? ?????????? ?????????? ?????????? ?????????? -??-?????? ?????????? 1001-000-- ---------- ---------- -0-------- ---?-0---- ---------1 0---0-?--- ---------- --0------- ------110- 0--------- ????????-1 -????-???1 0----????? ????-?--?? ?0--?????- ?????????? ???-

Diania			0100?0-??0 ---0------ ---0------ ---------- ---------- ----0----- ---------- ---------- ----0---?? ?----00--- ------?--- ---00----- ---000?--- -?----?-00 1??1000000 00-?------ ------00-- ---------- -------0-- --------0- --0-?????- ????---??- --?0------ ---??????- ---0------ ---------- ---------- ---------- -----00--- ----0-000- --???????? ?--0?????? ?????????? ?????????? ?????????? ???0-----0 000------- ---------- --???????0 -???---0?? 0?1100---- 0---?????? 0?0??????0 0????????? ????????0- ?????????? ?????????? ???00----- ---0----?0 -----0--00 0--????--- -????????? ?????????? ?????????? ?????????? ?????????? -??-?????? ?????????? 1000-110-- ---------- ---------- -0-------- ---1-0---- ---------0 0-----?--- ---------- --0------- ------000- 0--------- ????????-0 -????-???0 0----????? ????-?--?? ?0--?????- ?????????? ???-

Microdictyon		0100?0-??0 ---0------ ---0------ ---------- ---------- ----0----- ---------- ---------- ----0---?? ?----00--- ------?--- ---00----- ---000?--- -?----?-00 1??1000000 00-?------ ------00-- ---------- -------0-- --------0- --0-?????- ????---??- --?0------ ---??????- ---0------ ---------- ---------- ---------- -----00--- ----0-000- --???????? ?--0?????? ?????????? ?????????? ?????????? ???0-----0 000------- ---------- --???????0 -???---0?? 0?-100---- 0---?????? 0?0??????0 0????????? ????????0- ?????????? ?????????? ???00----- ---0----?0 -----0--00 0--????--- -????????? ?????????? ?????????? ?????????? ?????????? -??-?????? ?????????? 101000100- ---------- ---------- -0-------- ---1-0---- ---------0 0-----?--- ---------- --0------- ------0101 0--------- ????????-0 -????-???0 0----????? ????-?--?? ?0--?????- ?????????? ???-

Paucipodia		0100?0-??0 ---0------ ---0------ ---------- ---------- ----0----- ---------- ---------- ----0---?? ?----00--- ------?--- ---00----- ---000?--- -?----?-00 1??1000000 00-?------ ------00-- ---------- -------0-- --------0- --0-?????- ????---??- --?0------ ---??????- ---0------ ---------- ---------- ---------- -----00--- ----0-000- --???????? ?--0?????? ?????????? ?????????? ?????????? ???0-----0 000------- ---------- --???????0 -???---0?? 0?-100---- 0---?????? 0?0??????0 0????????? ????????0- ?????????? ?????????? ???00----- ---0----?0 -----0--00 0--????--- -????????? ?????????? ?????????? ?????????? ?????????? -??-?????? ?????????? 1000-010-- ---------- ---------- -0-------- ---1-0---- ---------0 0-----?--- ---------- --0------- ------010- 0--------- ????????-0 -????-???0 0----????? ????-?--?? ?0--?????- ?????????? ???-

Antennacanthopodia	0100?0-??0 ---0------ ---0------ ---------- ---------- ----0----- ---------- ---------- ----0---?? ?----00--- ------?--- ---00----- ---000?--- -?----?-00 1??1000000 00-?------ ------00-- ---------- -------0-- --------0- --0-?????- ????---??- --?0------ ---??????- ---0------ ---------- ---------- ---------- -----00--- ----0-000- --???????? ?--0?????? ?????????? ?????????? ?????????? ???0-----0 000------- ---------- --???????0 -???---0?? 1?-100---- 0---?????? 0?0??????0 0????????? ????????0- ?????????? ?????????? ???00----- ---0----?0 -----0--00 0--????--- -????????? ?????????? ?????????? ?????????? ?????????? -??-?????? ?????????? 101111100- ---------- ---------- -0-------- ---0-0---- ---------1 0-----?--- ---------- --0------- ------100? 0--------- ????????-0 -????-???0 0----????? ????-?--?? ?0--?????- ?????????? ???-

Helenodora		0100?0-??0 ---0------ ---0------ ---------- ---------- ----0----- ---------- ---------- ----0---?? ?----00--- ------?--- ---00----- ---000?--- -?----?-00 1??1000000 00-?------ ------03-- ---------- -------0-- --------0- --0-?????- ????---??- --?0------ ---??????- ---0------ ---------- ---------- ---------- -----00--- ----0-000- --???????? ?--0?????? ?????????? ?????????? ?????????? ???0-----0 000------- ---------- --???????0 -???---0?? 1?-100---- 0---?????? 0?0??????0 0????????? ????????0- ?????????? ?????????? ???00----- ---0----?0 -----0--00 0--????--- -????????? ?????????? ?????????? ?????????? ?????????? -??-?????? ?????????? 10?1-010-- ---------- ---------- -0-------- ---?-0---- ---------1 0-----?--- ---------- --0------- ------110- 0--------- ????????-0 -????-???? 0----????? ????-?--?? ?0--?????- ?????????? ???-

Tertiapatus		0100?0-??0 ---0------ ---0------ ---------- ---------- ----0----- ---------- ---------- ----0---?? ?----00--- ------?--- ---00----- ---000?--- -?----?-00 1??1000000 00-?------ ------03-- ---------- -------4-- --------0- --0-?????- ????---??- --?0------ ---??????- ---0------ ---------- ---------- ---------- -----00--- ----0-000- --???????? ?--0?????? ?????????? ?????????? ?????????? ???0-----0 000------- ---------- --???????0 -???---0?? 1?-100---- 0---?????? 0?0??????0 0????????? ????????0- ?????????? ?????????? ???00----- ---0----?0 -----0--00 0--????--- -????????? ?????????? ?????????? ?????????? ?????????? -??-?????? ?????????? 1011-010-- ---------- ---------- -0-------- ---1-0---- ---------1 0-----?--- ---------- --0------- ------1?-- 0--------- ????????-0 -????-???? 0----????? ????-?--?? ?0--?????- ?????????? ???-

Succinipatopsis		0100?0-??0 ---0------ ---0------ ---------- ---------- ----0----- ---------- ---------- ----0---?? ?----00--- ------?--- ---00----- ---000?--- -?----?-00 1??1000000 00-?------ ------03-- ---------- -------4-- --------0- --0-?????- ????---??- --?0------ ---??????- ---0------ ---------- ---------- ---------- -----00--- ----0-000- --???????? ?--0?????? ?????????? ?????????? ?????????? ???0-----0 000------- ---------- --???????0 -???---0?? 1?-100---- 0---?????? 0?0??????0 0????????? ????????0- ?????????? ?????????? ???00----- ---0----?0 -----0--00 0--????--- -????????? ?????????? ?????????? ?????????? ?????????? -??-?????? ?????????? 1011-010-- ---------- ---------- -0-------- ---1-0---- ---------1 0-----?--- ---------- --0------- ------1?-- 0--------- ????????-0 -????-???? 0----????? ????-?--?? ?0--?????- ?????????? ???-

Cardiodictyon		0100?0-??0 ---0------ ---0------ ---------- ---------- ----0----- ---------- ---------- ----0---?? ?----00--- ------?--- ---00----- ---000?--- -?----?-00 1??1000000 00-?------ ------00-- ---------- -------0-- --------0- --0-?????- ????---??- --?0------ ---??????- ---0------ ---------- ---------- ---------- -----00--- ----0-000- --???????? ?--0?????? ?????????? ?????????? ?????????? ???0-----0 000------- ---------- --???????0 -???---0?? 0?-100---- 0---?????? 0?0??????0 0????????? ????????0- ?????????? ?????????? ???00----- ---0----?0 -----0--00 0--????--- -????????? ?????????? ?????????? ?????????? ?????????? -??-?????? ?????????? 101000100- ---------- ---------- -0-------- ---1-0---- ---------0 0-----?--- ---------- --0------- ------0??0 0--------- ????????-1 -????-???0 0----????? ????-?--?? ?0--?????- ?????????? ???-

Hallucigenia		0100?0-??0 ---0------ ---0------ ---------- ---------- ----0----- ---------- ---------- ----0---?? ?----00--- ------?--- ---00----- ---000?--- -?----?-00 1??1000000 00-?------ ------00-- ---------- -------0-- --------0- --0-?????- ????---??- --?0------ ---??????- ---0------ ---------- ---------- ---------- -----00--- ----0-000- --???????? ?--0?????? ?????????? ?????????? ?????????? ???0-----0 000------- ---------- --???????0 -???---0?? 0?-100---- 0---?????? 0?0??????0 0????????? ????????0- ?????????? ?????????? ???00----- ---0----?0 -----0--00 0--????--- -????????? ?????????? ?????????? ?????????? ?????????? -??-?????? ?????????? 101010100- ---------- ---------- -0-------- ---1-0---- ---------0 0-----?--- ---------- --0------- ------00-1 0--------- ????????-1 -????-???0 0----????? ????-?--?? ?0--?????- ?????????? ???-

Onychodictyon		0100?0-??1 ---0------ ---0------ ---------- ---------- ----0----- ---------- ---------- ----0---?? ?----00--- ------?--- ---00----- ---000?--- -?----?-00 1??1000000 00-?------ ------00-- ---------- -------0-- --------0- --0-?????- ????---??- --?0------ ---??????- ---0------ ---------- ---------- ---------- -----00--- ----0-000- --???????? ?--0?????? ?????????? ?????????? ?????????? ???0-----0 000------- ---------- --???????0 -???---0?? 0?1100---- 0---?????? 0?0??????0 0????????? ????????0- ?????????? ?????????? ???00----- ---0----?0 -----0--00 0--????--- -????????? ?????????? ?????????? ?????????? ?????????? -??-?????? ?????????? 101011000- ---------- ---------- -0-------- ---0-0---- ---------1 0-----?--- ---------- --0------- ------1101 0--------- ????????-1 -????-???0 0----????? ????-?--?? ?0--?????- ?????????? ???-

Luolishania		0100?0-??1 ---0------ ---0------ ---------- ---------- ----0----- ---------- ---------- ----0---?? ?----00--- ------?--- ---00----- ---000?--- -?----?-00 1??1000000 00-?------ ------00-- ---------- -------0-- --------0- --0-?????- ????---??- --?0------ ---??????- ---0------ ---------- ---------- ---------- -----00--- ----0-000- --???????? ?--0?????? ?????????? ?????????? ?????????? ???0-----0 000------- ---------- --???????0 -???---0?? 0?-100---- 0---?????? 0?0??????0 0????????? ????????0- ?????????? ?????????? ???00----- ---0----?0 -----0--00 0--????--- -????????? ?????????? ?????????? ?????????? ?????????? -??-?????? ?????????? 111011010- ---------- ---------- -0-------- ---1-0---- ---------1 0-----?--- ---------- --0------- ------1110 0--------- ????????-1 -????-???0 0----????? ????-?--?? ?0--?????- ?????????? ???-

Collins_monster		0100?0-??1 ---0------ ---0------ ---------- ---------- ----0----- ---------- ---------- ----0---?? ?----00--- ------?--- ---00----- ---000?--- -?----?-00 1??1000000 00-?------ ------00-- ---------- -------0-- --------0- --0-?????- ????---??- --?0------ ---??????- ---0------ ---------- ---------- ---------- -----00--- ----0-000- --???????? ?--0?????? ?????????? ?????????? ?????????? ???0-----0 000------- ---------- --???????0 -???---0?? 0?-100---- 0---?????? 0?0??????0 0????????? ????????0- ?????????? ?????????? ???00----- ---0----?0 -----0--00 0--????--- -????????? ?????????? ?????????? ?????????? ?????????? -??-?????? ?????????? 111011?10- ---------- ---------- -0-------- ---0-0---- ---------1 0-----?--- ---------- --0------- ------1?-? 0--------- ????????-1 -????-???0 0----????? ????-?--?? ?0--?????- ?????????? ???-

Hadranax		0100?0-??? ---0------ ---0------ ---------- ---------- ----0----- ---------- ---------- ----0---?? ?----00--- ------?--- ---00----- ---000?--- -?----?-00 1??1?00000 00-?------ ------00-- ---------- -------0-- --------0- --0-?????- ????---??- --?0------ ---??????- ---0------ ---------- ---------- ---------- -----00--- ----0-000- --???????? ?--0?????? ?????????? ?????????? ?????????? ???0-----0 000------- ---------- --???????0 -???---0?? 0?-100---- 0---?????? 0?0??????0 0????????? ????????0- ?????????? ?????????? ???00----- ---0----?0 -----0--00 0--????--- -????????? ?????????? ?????????? ?????????? ?????????? -??-?????? ?????????? 1001-0011- ---------- ---------- -0-------- ---?-?---- ---------? ??--?-?--- ---------- --0------- ------10-- 0--------- ????????-? -????-???? ?----????? ????-?--?? ?0--?????- ?????????? ???-

Xenusion		0100?0-??? ---0------ ---0------ ---------- ---------- ----0----- ---------- ---------- ----0---?? ?----00--- ------?--- ---00----- ---000?--- -?----?-00 1??1?00000 00-?------ ------00-- ---------- -------0-- --------0- --0-?????- ????---??- --?0------ ---??????- ---0------ ---------- ---------- ---------- -----00--- ----0-000- --???????? ?--0?????? ?????????? ?????????? ?????????? ???0-----0 000------- ---------- --???????0 -???---0?? 0?-100---- 0---?????? 0?0??????0 0????????? ????????0- ?????????? ?????????? ???00----- ---0----?0 -----0--00 0--????--- -????????? ?????????? ?????????? ?????????? ?????????? -??-?????? ?????????? 1001-0011- ---------- ---------- -0-------- ---?-?---- ---------? ??--?-?--- ---------- --0------- ------10-- 0--------- ????????-? -????-???? ?----????? ????-?--?? ?0--?????- ?????????? ???-

Siberion		0100?0-??1 ---0------ ---0------ ---------- ---------- ----0----- ---------- ---------- ----0---?? ?----00--- ------?--- ---00----- ---000?--- -?----?-00 1?01100000 00-?------ ------00-- ---------- -------0-- --------0- --0-?????- ????---??- --?0------ ---??????- ---0------ ---------- ---------- ---------- -----00--- ----0-000- --???????? ?--0?????? ?????????? ?????????? ?????????? ???0-----0 000------- ---------- --???????0 -???---0?? 0?-100---- 0---?????? 0?0??????0 0????????? ????????0- ?????????? ?????????? ???00----- ---0----?0 -----0--00 0--????--- -????????? ?????????? ?????????? ?????????? ?????????? -??-?????? ?????????? 1001-0000- ---------- ---------- -0-------- ---1-1---- ---------1 13--0-?--- ---------- --0------- ------10?- 0--------- ????????-? -????-???1 1----????? ????-?--?? ?0--?????- ?????????? ???-

Megadictyon		0100?0-??1 ---0------ ---0------ ---------- ---------- ----0----- ---------- ---------- ----0---?? ?---?0?--- ------?--- ---??----- ---?0??--- -?----?-?? 1?01100000 0?-?------ ------00-- ---------- -------0?? --------0- --0-?????- ????---??- --?0------ ---??????- ---0------ ---------- ---------- ---------- -----00--- ----0-0?0- --???????? ?--0?????? ?????????? ?????????? ?????????? ???0-----0 000------- ---------- --???????0 -???---0?? 13-100---- 0---?????? 0?0??????1 1????????? ?????????- ?????????? ?????????? ???00----- ---0----?? ?----?--00 ??-????--- -????????? ?????????? ?????????? ?????????? ?????????? ?????????? ?????????? 1001-0001- ---------- ---------- -0-------- ---?-?---- ---------1 13--0-?--- ---------- --0------- ------10-- 1--------- ????????-? -????-???0 10---????? ????-?--?? ?0--?????- ?????????? ???-

Jianshanopodia		0100?0-??? ---0------ ---0------ ---------- ---------- ----0----- ---------- ---------- ----0---?? ?---?0?--- ------?--- ---00----- ---000?--- -?----?-?0 1?01100000 00-?------ ------00-- ---------- -------0-- --------0- --0-?????- ????---??- --?0------ ---??????- ---0------ ---------- ---------- ---------- -----00--- ----0-0?0- --???????? ?--0?????? ?????????? ?????????? ?????????? ?????????0 000??????? ?????????? ?????????0 -???---0?? 0?-100---- 0---?????? 0?0??????1 1????????? ?????????- ?????????? ?????????? ???00----- ---0----?? ?----?--00 ??-????--- -????????? ?????????? ?????????? ?????????? ?????????? ?????????? ?????????? 1001-0001- ---------- ---------- -0-------- ---1-1---- ---------1 1?--?----- ---------- --0------- ------10-- 1--------- ????????-? ?????-???0 1?---????? ????-?--?? ?0--?????- ?????????? ???-

Kerygmachela		0100?0-??1 ---0------ ---0------ ---------- ---------- ----11---- ---------- ---------- ----0---?? ?---?0?--- ------?--- ---10----- ---000?--- -?----?-?0 1?01100000 00-?------ ------00-- ---------- -------0-- --------0- --?-?????- ????---??- --?0------ ---??????- ---0------ ---------- -----???-- ---------- -----00--- ----0-0?0- --???????? ?--0?????? ?????????? ?????????? ?????????? ?????????0 000??????? ?????????? ?????????0 -???---0?? 0?-100---- 0---?????? ??0??????1 1????????? ????????0- ?????????? ?????????? ???10----- ---0----?0 -----0--00 ??-????--- -????????? ?????????? ?????????? ?????????? ?????????? -??-?????? ?????????? 1001-0001- ---------- ---------- -0------1- ---?-?---- ---------1 13--0----- ---------- --0------- ------00-- 0--------- ????????-1 -????-???0 10---????? ????-?--?? ?0--?????- ?????????? ???-

Pambdelurion		0100?0-??1 ---0------ ---0------ ---------- ---------- ----11---- ---------- ---------- ----0---?? ?---?0?--- ------?--- ---??----- ---????--- -?----?-?? 1?01100000 00-?------ ------00-- ---------- -------0-- --------0- --?-?????- ????---??- --?0------ ---??????- ---0------ ---------- -----???-- ---------- -----00--- ----0-0?0- --???????? ?--0?????? ?????????? ?????????? ?????????? ?????????0 000??????? ?????????? ?????????? -???---0?? 13-11?---? 0---?????? ??0??????1 1????????? ?????????- ?????????? ???1?????? ???10----- ---0----?? ?----0--00 ??-????--- -????????? ?????????? ?????????? ?????????? ?????????? ?????????? ?????????? 1001-0001- ---------- ---------- -0------0- ---?-1---- ---------1 13--0----- ---------- --0------- ------00-- 0--------- ????????-1 -????-???0 00---????? ????-?--?? ?0--?????- ?????????? ???-

Peytoia			0?00?0-??1 -1-0------ -1?0------ ---------- ---------- ----10---- ---------- ---------- ----0---?? ?---?0?--- ------?-0- ---0?00000 0?-000?--- -?----?-00 1?1111-110 0--?------ ------0--- ---------- ---------- --------0- ----?????- ????---??- --?0------ ---??????- ---??----- ---------- ---------- ---------- ------0--- ----0-0?0- --???????? ?--0?????? ?????????? ?????????? ?????????? ???10?01?0 0000?????? ?????????? ??0??????0 -???---0?? 13-111---0 0---?????? ??0??????1 ?????????? ????????0- ?????????? ?????????? ???11----- ---0----?0 -----0---0 0--????--- -????????? ?????????? ?????????? ?????????? ?????????? ???-?????? ?????????? 1000-0-000 ---------- ---------- -0------1- ---?-0---- ---------1 12000----- ---------- --0------- ---------- ---------- ????????-1 0????-???0 01---????? ????-?--?? ?0--?????- ?????????? ???-

Amplectobelua		0?00?0-??1 -1-0------ -1?0------ ---------- ---------- ----10---- ---------- ---------- ----0---?? ?---?0?--- ------?-0- ---1100000 01-000?--- -?----?-00 1?1111-110 0--?------ ------0--- ---------- ---------- --------0- ----?????- ????---??- --?0------ ---??????- ---??----- ---------- ---------- ---------- ------0--- ----0-0?0- --???????? ?--0?????? ?????????? ?????????? ?????????? ???10?01?0 0000?????? ?????????? ??0??????0 -???---0?? 13-111---0 0---?????? ??0??????1 ?????????? ????????0- ?????????? ?????????? ???11----- ---0----?0 -----0---0 0--????--- -????????? ?????????? ?????????? ?????????? ?????????? ???-?????? ?????????? 1000-0-000 ---------- ---------- -0------1- ---?-0---- ---------1 11001----- ---------- --0------- ---------- ---------- ????????-1 0????-???0 00---????? ????-?--?? ?0--?????- ?????????? ???-

Anomalocaris		0?00?0-??1 -1-0------ -1?0------ ---------- ---------- ----10---- ---------- ---------- ----0---?? ?---?0?--- ------?-0- ---1100000 01-000?--- -?----?-00 1?1111-110 0--?------ ------0--- ---------- ---------- --------0- ----?????- ????---??- --?0------ ---??????- ---??----- ---------- ---------- ---------- ------0--- ----0-0?0- --???????? ?--0?????? ?????????? ?????????? ?????????? ???10?01?0 0000?????? ?????????? ??0??????0 -???---0?? 13-111---0 0---?????? ??0??????1 ?????????? ????????0- ?????????? ?????????? ???11----- ---0----?0 -----0---0 0--????--- -????????? ?????????? ?????????? ?????????? ?????????? ???-?????? ?????????? 1000-0-000 ---------- ---------- -0------1- ---?-0---- ---------1 11000----- ---------- --0------- ---------- ---------- ????????-1 0????-???0 00---????? ????-?--?? ?0--?????- ?????????? ???-

Hurdia			0?00?0-??1 -1-0------ -1?0------ ---------- ---------- ----10---- ---------- ---------- ----0---?? ?---?0?--- ------?-0- ---1?00000 0?-000?--- -?----?-00 1?1111-110 0--------- ------0--- ---------- ---------- --------0- ----?????- ????---??- --?0------ ---??????- ---??----- ---------- ---------- ---------- ------0--- ----0-0?0- -----????? ?--0?????? ?????????? ?????????? ?????????? ???10?01?0 0000?????? ?????????? ??0??????0 -???---0?? 13-111---0 0---?????? ??0??????1 ?????????? ????????0- ?????????? ?????????? ???11----- ---0----?0 -----0---0 0--????--- -????????? ?????????? ?????????? ?????????? ?????????? ???-?????? ?????????? 1000-0-000 ---------- ---------- -0------1- ---1-0---- ---------1 12001----- ---------- --0------- ---------- ---------- ????????-1 0????-???0 01---????? ????-?--?? ?0--?????- ?????????? ???-

Schinderhannes		1??0?0-??1 -?-?------ -??0------ ---------- ---------- ----??---- ---------- ---------- ----0---?? ?---?0?--- ------?-0- ---1000?00 0?-000?--- -?----?-00 1?111?-11? 0--------- ------0--- ---------- ---------- --------0- ----?????- ????---??- --?0------ ---??????- ---??----- ---------- ---------- ---------- ------0--- ----0-0?0- -----????? ?--0?????? ?????????? ?????????? ?????????? ???10?01?0 0000?????? ?????????? ??0??????0 -???---0?? 13-111---0 0---?????? ??0??????1 ?????????? ????????0- ?????????? ?????????? ???11----- ---0----?0 -----0---0 0--????--- -????????? ?????????? ?????????? ?????????? ?????????? ???-?????? ?????????? 1000-0-000 ---------- ---------- -0------1- ---1-0---- ---------1 12000----- ---------- --0------- ---------- ---------- ????????-1 0????-???0 01---????? ????-?--?? ?0--?????- ?????????? ???-

Opabinia		1?00?0-??1 -?-0------ ---0------ ---------- ---------- ----10---- ---------- ---------- ----0---?? ?---?0?--- ------?-0- ---1100000 01-000?--- -?----?-00 1?1111-000 0--?------ ------0?-- ---------- ---------- --------0- --?-?????- ????---??- --?0------ ---??????- ---??----- ---------- ---------- ---------- ------0--- ----0-0?0- --???????? ?--0?????? ?????????? ?????????? ?????????? ???10?01?0 0000?????? ?????????? ??5??????0 -???---0?? 12-100---- 0---?????? 0?0??????1 1????????? ????????0- ?????????? ?????????? ???11----- ---0----?0 -----0--?0 0--????--- -????????? ?????????? ?????????? ?????????? ?????????? ???-?????? ?????????? 1000---00- ---------- ---------- -0----000- ---1-0---- ---------1 10--0----- ---------- --0------- ------00-- 0--------- ????????-1 0????-???0 00---????? ????-?--?? ?0--?????- ?????????? ???-

Isoxys_volucris		??00?0-??1 -?-0------ -100------ --00?-0?0- -020-0---- -0000-???0 ?0000?000- -000-----0 ----0000?? ?-0-?00??0 -------00- ---??????? ???00000-0 ?????????0 1?111??11? 10-?-00--- --000-0?-- ?--------- 0-?----0-- -------00- --0-?????- ????---??- -0?0------ ---??????- ---0-?000- -00?00---- ?0---?0?-- ---------? ?1-0-00--- ----0-0000 --???????? ?-00?????? ?????????? ?????????? ?????????? ?????????? ?????????? ?????????? ?????????? ?????????? ???0-?-??? ?????????? ?????????? ?????????? ????????0- ?????????? ?????????? ???10----- ---0----?0 -----0--00 0-0????--- -????????? ?????????? ?????????? ?????????? ?????????? ???-?????? ?????????? 100------1 ---0--0--- 0------00- -0000-00-- ---1------ -0000----1 13010--00- -----0---- 0-0------- ------0--- 0--0------ ????????-1 ?????-???0 ?----????? ????-?--?? ?0--?????- ?????????? ????

Isoxys_auritus		???0?0-??1 -?-0------ -110------ --00?-0?0- -020-0---- -0000-???0 ?0000?000- -000-----0 ----0000?? ?-0-?00??0 -------00- ---??????? ???00000-0 ?????????0 1?111??11? 10-?-00--- --000-0?-- ?--------- 0-?----0-- -------00- --0-?????- ????---??- -0?0------ ---??????- ---0-?000- -00?00---- ?0---?0?-- ---------? ?1-0-00--- ----0-0000 --???????? ?-00?????? ?????????? ?????????? ?????????? ???10?01?0 00000????? ?????????? ?????????? ?????????? ???0-?-??? ?????????? ?????????? ?????????? ????????0- ?????????? ?????????? ???10----- ---0----?0 -----0--00 0-0????--- -????????? ?????????? ?????????? ?????????? ?????????? -??-?????? ?????????? 100------1 ---0--0--- 0------00- -0000-00-- ---?------ -0000----1 12010--00- -----0---- 0-0------- ------?--- 0--0------ ????????-1 0????-???0 ?----????? ????-?--?? ?0--?????- ?????????? ????

Isoxys_cuvirostrus	???0?0-??1 -?-0------ -100------ --00?-0?0- -020-0---- -0000-???0 ?0000?000- -000-----0 ----0000?? ?-0-?00??0 -------00- ---??????? ???00000-0 ?????????0 1?111?-111 10-?-00--- --000-0?-- ?--------- 0-?----0-- -------00- --0-?????- ????---??- -0?0------ ---??????- ---0-?000- -00?00---- ?0---?0?-- ---------? ?1-0-00--- ----0-0000 --???????? ?-00?????? ?????????? ?????????? ?????????? ???10?01?0 00000????? ?????????? ?????????? ?????????? ???0-?-??? ?????????? ?????????? ?????????? ????????0- ?????????? ?????????? ???10----- ---0----?0 -----0--00 0-0????--- -????????? ?????????? ?????????? ?????????? ?????????? -??-?????? ?????????? 100------1 ---0--0--- 0------00- -0000-00-- ---?------ -0000----1 14010--00- -----0---- 0-0------- ---------- 0--0------ ????????-1 0????-???0 ?----????? ????-?--?? ?0--?????- ?????????? ????

Isoxys_acutangulus	???0?0-??1 -?-0------ -100------ --00?-0?0- -020-0---- -0000-???0 ?0000?000- -000-----0 ----0000?? ?-0-?00??0 -------00- ---1101000 01000000-- 1?0-000000 1?111??11? 10-?-00--- --000-0?-- ?--------- 0-?----0-- -------00- --0-?????- ????---??- -0?0------ ---??????- ---0-?000- -00?00---- ?0---?0?-- ---------? ?1-0-00--- ----0-0000 --???????? ?-00?????? ?????????? ?????????? ?????????? ???10?01?0 00000????? ?????????? ?????????? ?????????? ???0-?-??? ?????????? ?????????1 ?????????? ????????0- ?????????? ?????????? ???10----- ---0----?0 -----0--00 0-0????--- -????????? ?????????? ?????????? ?????????? ?????????? -??-?????? ?????????? 100------1 ---0--0--- 0------00- -0000-00-- ---1------ -0000----1 14010--00- -----0---- 0-0------- ------?--- 0--0------ ????????-1 0????-???0 ?----????? ????-?--?? ?0--?????- ?????????? ????

Protocaris		1010?00??1 01?0-00-00 01100----- --00?-0?0- -020-0---- -0000-1000 100000000- -000-----0 ----0000?? ?-0--0???0 -------00- ---10-0000 10000000-0 1??-000000 ?????????? ?????????? ?????-???? ????????-? ?-?-?--??? --?----??- --?-?????- ????---??- -????????? ?????????? ?????????? ?????????? ?????????? ---------? ????-??--- ----?????? ?????????? ?????????? ?????????? ?????????? ?????????? ???0----?0 000------- ---------- --???????? -????-?0?? ??0??????? ???-?????? ??0??????? ?????????? ?????????- ?????????? ?1???????? ??????---- ---0?????? ?----?--?? ????????-? ?????????? ?????????? ?????????? ?????????? ?????????? -??-?????? ?????????? 100------0 ---0--0--- 0------00- -0000-00-- ---1------ -0000----1 0---0??00- -----0---- 0-0------- ---------- 0--0------ ????????-1 0????-???0 ?----????? ????-?--?? ?0--?????- ?????????? ???0

Branchiocaris_pretiosa	1010?00??1 01?0-00-00 01100----- --00?-0?0- -020-0---- -0000-1000 100000000- -000-----0 ----0000?? ?-0--000-0 -------00- ---10-0001 00000000-0 1??-000000 1?110--111 10-?-00--- --10010100 ????0???-? 0-?-?--7-- -------00- --0-?????- ????---??- -0?0------ ---??????- -?-0-?000- -00?00---- ?0---?0?-- ---------- -0-0-00--- ----0-0000 ?0???????? ?-00?????? ?????????? ?????????? ?????????? ???10?01?0 00000????? ?????????? ??0??????0 -???---0?? 1200-1???0 0?0-?????? ??0??????? ?????????? ????????0- ?????????? ?????????? ???10----- ---0----?0 -----0--00 0-0????--- -????????? ?????????? ?????????? ?????????? ????-????? -??-?????? ?????????? 100------0 ---0--0--- 0------00- -0000-00-- ---1------ -0000----1 0---00400- -----0---- 0-0------- ---------- 0--0------ ????????-1 0????-???0 ?----????? ????-?--?? ?0--?????- ?????????? ???0

Loricicaris		1010?00??1 01?0-00-00 01100----- --00?-0?0- -020-0---- -0000-1000 100000000- -000-----0 ----0000?? ?-0--00??1 -------00- ---10-0011 00000000-0 1??-000000 1?110--111 10-?-00--- --10010100 ????0???-? 0-?-?--7-- -------00- --0-?????- ????---??- -0?0------ ---??????- -?-0-?000- -00?00---- ?0---?0?-- ---------- -0-0-00--- ----0-0000 ?0???????? ?-00?????? ?????????? ?????????? ?????????? ???10?01?0 00000????? ?????????? ??0??????0 -???---0?? 1200-????0 0?0-?????? ?????????? ?????????? ????????0- ?????????? ?????????? ???10----- ---0----?0 -----0--00 0-0????--- -????????? ?????????? ?????????? ?????????? ????-????? -??-?????? ?????????? 100------0 ---0--0--- 0------00- -0000-00-- ---1------ -0000----1 0---00400- -----0---- 0-0------- ---------- 0--0------ ????????-1 0????-???0 ?----????? ????-?--?? ?0--?????- ?????????? ???0

Canadaspis_laevigata	1010?00??1 01?0-00-00 01100----- --00?-0?0- -020-0---- -0000-1000 100000000- -000-----0 ----0000?? ?-0--01??0 -------00- ---10-0001 00000000-0 1??-000000 1?1????111 10-?-00--- --100?0??? ????????-? ????????-- -------00- --0-?????- ????---??- -0?0------ ---??????- -?-0-?000- -00?00---- ?0---?0?-- ---------0 -1-0-00--- ----0-0000 00???????? ?-00?????? ?????????? ?????????? ?????????? ???10?01?0 00000????? ?????????? ??0??????0 -???---0?? 1?00-????0 0?0-?????? ?????????? ?????????? ????????0- ?????????? ?????????? ???10----- ---0----?0 -----0--00 0-0????--- -????????? ?????????? ?????????? ?????????? ????-????? -??-?????? ?????????? 100------0 ---0--0--- 0------00- -0000-00-- ---1------ -0000----1 0---0??00- -----0---- 0-0------- ---------- 0--0------ ????????-1 0????-???0 ?----????? ????-?--?? ?0--?????- ?????????? ???0

Canadaspis_perfecta	1010?00??1 01?0-00-00 01100----- --00?-0?0- -020-0---- -0000-1000 100000000- -000-----0 ----0000?? ?-0--01??1 -------00- ---10-0011 00000000-0 1??-000000 1?110--111 10-?-00--- --20010100 ????0???-? 0-?-?--7-- -------00- --0-?????- ????---??- -0?0------ ---??????- -?-0-?000- -00?00---- ?0---?0?-- ---------0 -1-0-00--- ----0-0000 00???????? ?-00?????? ?????????? ?????????? ?????????? ???10?01?0 00000????? ?????????? ??0??????0 -???---0?? 1?00-????0 0?0-?????? ?????????? ?????????? ????????0- ?????????? ?????????? ???10----- ---0----?0 -----0--00 0-0????--- -????????? ?????????? ?????????? ?????????? ????-????? -??-?????? ?????????? 100------0 ---0--0--- 0------00- -0000-00-- ---1------ -0000----1 0---01300- -----0---- 0-0------- ---------- 0--0------ ????????-1 0????-???0 ?----????? ????-?--?? ?0--?????- ?????????? ???0

Nereocaris_exilis	1010?00??1 0??0-00-00 01100----- --00?-0?0- -020-0---- -0000-1000 100000000- -000-----0 ----0000?? ?-0--01??0 -------00- ---1101000 ?1000000-0 1??-000000 1?100--111 10-?-00--- --100-00-- ?--------- 0-?-?--0-- -------00- --0-?????- ????---??- -0?0------ ---??????- -?-0-?000- -00?00---- ?0---?0?-- ---------0 -1-0-00--- ----0-0000 -0???????? ?-00?????? ?????????? ?????????? ?????????? ???10?01?0 00000????? ?????????? ??5??????0 -???---0?? 1?00-????0 0?0-?????? ??0??????? 1????????? ????????0- ?????????? ?????????? ???10----- ---0----?0 -----0--00 0-0????--- -????????? ?????????? ?????????? ?????????? ????-????? -??-?????? ?????????? 100------0 ---0--0--- 0------00- -0000-00-- ---1------ -0000----1 0---?--00- -----0---- 0-0------- ---------- 0--0------ ????????-1 0????-???0 ?----????? ????-?--?? ?0--?????- ?????????? ???0

Nereocaris_briggsi	1010?00??1 0??0-00-00 01100----- --00?-0?0- -020-0---- -0000-1000 100000000- -000-----0 ----0000?? ?-0--01??0 -------00- ---1101000 11000000-0 1??-000000 1?100--111 10-?-00--- --100-00-- ?--------- 0-?-?--0-- -------00- --0-?????- ????---??- -0?0------ ---??????- -?-0-?000- -00?00---- ?0---?0?-- ---------0 -1-0-00--- ----0-0000 -0???????? ?-00?????? ?????????? ?????????? ?????????? ???10?01?0 00000????? ?????????? ??5??????0 -???---0?? 1?00-????0 0?0-?????? ??0??????? 1????????? ????????0- ?????????? ?????????? ???10----- ---0----?0 -----0--00 0-0????--- -????????? ?????????? ?????????? ?????????? ????-????? -??-?????? ?????????? 100------0 ---0--0--- 0------00- -0000-00-- ---1------ -0000----1 0---0--00- -----0---- 0-0------- ---------- 0--0------ ????????-1 0????-???0 ?----????? ????-?--?? ?0--?????- ?????????? ???0

Jugatacaris		1010?00??1 01?0-00-00 01100----- --00?-0?0- -020-0---- -0000-1000 100000000- -000-----0 ----0000?? ?-0--01??0 -------00- ---1111100 10000000-1 1??-000000 1?100--111 10-?-00--- --100-00-- ?--------- 0-?-?--0-- -------00- --0-?????- ????---??- -0?0------ ---??????- -?-0-?000- -00?00---- ?0---?0?-- ---------0 -1-0-00--- ----0-0000 -0???????? ?-00?????? ?????????? ?????????? ?????????? ???10?01?0 00000????? ?????????? ??5??????0 -???---0?? 1?00-????0 0?0-?????? ??0??????? ?????????? ????????0- ?????????? ?????????? ???10----- ---0----?0 -----0--00 0-0????--- -????????? ?????????? ?????????? ?????????? ????-????? -??-?????? ?????????? 100------0 ---0--0--- 0------00- -0000-00-- ---1------ -0000----1 0---?--00- -----0---- 0-0------- ---------- 0--0------ ????????-1 0????-???0 ?----????? ????-?--?? ?0--?????- ?????????? ???0

Pectocaris_spatiosa	1010?00??1 01?0-00-00 01100----- --00?-0?0- -020-0---- -0000-1000 100000000- -000-----0 ----0000?? ?-0--01??0 -------00- ---1111100 10000000-1 1??-000000 1?100--111 10-?-00--- --?00-00-- ?--------? 0-?-?--0-- -------00- --0-?????- ????---??- -0?0------ ---??????- -?-0-?000- -00?00---- ?0---?0?-- ---------0 -1-0-00--- ----0-0000 -0???????? ?-00?????? ?????????? ?????????? ?????????? ???10?01?0 00000????? ?????????? ??0??????0 -???---0?? 1?00-????0 0?0-?????? ??0??????? ?????????? ????????0- ?????????? ?????????? ???10----- ---0----?0 -----0--00 0-0????--- -????????? ?????????? ?????????? ?????????? ????-????? -??-?????? ?????????? 100------0 ---0--0--- 0------00- -0000-00-- ---1------ -0000----1 0---?--00- -----0---- 0-0------- ---------- 0--0------ ????????-1 0????-???0 ?----????? ????-?--?? ?0--?????- ?????????? ???0

Pectocaris_euryptelata	1010?00??1 01?0-00-00 01100----- --00?-0?0- -020-0---- -0000-1000 100000000- -000-----0 ----0000?? ?-0--01??0 -------00- ---1111100 10000000-1 1??-000000 1?100--111 10-?-00--- --?00-00-- ?--------? 0-?-?--0-- -------00- --0-?????- ????---??- -0?0------ ---??????- -?-0-?000- -00?00---- ?0---?0?-- ---------0 -1-0-00--- ----0-0000 -0???????? ?-00?????? ?????????? ?????????? ?????????? ???10?01?0 00000????? ?????????? ??0??????0 -???---0?? 1?00-????0 0?0-?????? ??0??????? ?????????? ????????0- ?????????? ?????????? ???10----- ---0----?0 -----0--00 0-0????--- -????????? ?????????? ?????????? ?????????? ????-????? -??-?????? ?????????? 100------0 ---0--0--- 0------00- -0000-00-- ---1------ -0000----1 0---0--00- -----0---- 0-0------- ---------- 0--0------ ????????-1 0????-???0 ?----????? ????-?--?? ?0--?????- ?????????? ???0

Odaraia			1010?00??1 01?0-00-00 01100----- --00?-0?0- -020-0---- -0000-1000 100000000- -000-----0 ----0000?? ?-0--0???0 -------00- ---10-1100 10000000-0 1??-000000 1?110--111 10-?-00--- --100?0100 ????0???-? 0-?-?--7-- -------00- --0-?????- ????---??- -0?0------ ---??????- -?-0-?000- -00?00---- ?0---?0?-- ---------0 -1-0-00--- ----0-0000 -0???????? ?-00?????? ?????????? ?????????? ?????????? ???10?01?0 00000????? ?????????? ??0??????0 -???---0?? 1?00-????0 0?0-?????? ??0??????? ?????????? ????????0- ?????????? ?????????? ???10----- ---0----?0 -----0--00 0-0????--- -????????? ?????????? ?????????? ?????????? ????-????? -??-?????? ?????????? 100------0 ---0--0--- 0------00- -0000-00-- ---1------ -0000----1 0---01300- -----0---- 0-0------- ---------- 0--0------ ????????-1 0????-???0 ?----????? ????-?--?? ?0--?????- ?????????? ???0

Perspicaris_dictynna	1010?00??1 01?0-00-00 01100----- --00?-0?0- -020-0---- -0000-1000 100000000- -000-----0 ----0000?? ?-0--0???1 -------00- ---10-0011 00000000-0 1??-000000 1?110--111 10-?-00--- --00010100 ????0???-? 0-?-?--7-- -------00- --0-?????- ????---??- -0?0------ ---??????- -?-0-?000- -00?00---- ?0---?0?-- ---------0 -1-0-00--- ----0-0000 -0???????? ?-00?????? ?????????? ?????????? ?????????? ???10?01?0 00000????? ?????????? ??0??????0 -???---0?? 1?00-????0 0?0-?????? ??1??????? 1????????? ????????0- ?????????? ?????????? ???10----- ---0----?0 -----0--00 0-0????--- -????????? ?????????? ?????????? ?????????? ????-????? -??-?????? ?????????? 100------0 ---0--0--- 0------00- -0000-00-- ---1------ -0000----1 0---01300- -----0---- 0-0------- ---------- 0--0------ ????????-1 0????-???0 ?----????? ????-?--?? ?0--?????- ?????????? ???0

Perspicaris_recondita	1010?00??1 01?0-00-00 01100----- --00?-0?0- -020-0---- -0000-1000 100000000- -000-----0 ----0000?? ?-0--0???1 -------00- ---10-0011 00000000-0 1??-000000 1?110--111 10-?-00--- --00010100 ????0???-? 0-?-?--7-- -------00- --0-?????- ????---??- -0?0------ ---??????- -?-0-?000- -00?00---- ?0---?0?-- ---------0 -1-0-00--- ----0-0000 -0???????? ?-00?????? ?????????? ?????????? ?????????? ???10?01?0 00000????? ?????????? ??0??????0 -???---0?? 1?00-????0 0?0-?????? ??1??????? 1????????? ????????0- ?????????? ?????????? ???10----- ---0----?0 -----0--00 0-0????--- -????????? ?????????? ?????????? ?????????? ????-????? -??-?????? ?????????? 100------0 ---0--0--- 0------00- -0000-00-- ---1------ -0000----1 0---01300- -----0---- 0-0------- ---------- 0--0------ ????????-1 0????-???0 ?----????? ????-?--?? ?0--?????- ?????????? ???0

Fuxianhuia_protensa	1010?00??1 0101-00-00 00010-0--- -00?--0?0- -02?-0---- -0100-1001 100000000- -010-----0 ----0000?? ?-0-?011?0 --1----?0- ---10----- --000000-- 1?0-000000 1?110--111 10-?-00--- --00010100 ????????-? 0------7-- -------00- --0-?????- ????---??- -0?0------ ---??????- ---0--??-- -?-???---- -----???-- ---------0 ?1-0-00--- ----0-000- ?0???????? ?-00?????? ?????????? ?????????? ?????????? ???10?01?0 00000????? ?????????? ??0??????0 -???---0?? 1200-11?00 0?0-?????? ??1??????? 1????????? ????????0- ?????????? ?????????? ???10----- ---0----?0 -----0--00 0-0????--- -????????? ?????????? ?????????? ?????????? ?????????? -??-?????? ?????????? 100------- ---00-0--0 0------00- -0000-00-- ---1------ -0000----1 0---01300- -----0---- 0-0------- ---------- 0--0------ ????????-1 0????-???0 ?----????? ????-?--?? ?0--?????- ?????????? ???0

Guangweicaris		1010?00??1 0101-00-00 00010-0--- -00?--0?0- -02?-0---- -0100-1001 100000000- -010-----0 ----0000?? ?-0-?0?1?0 --1----?0- ---10----- --000000-- 1?0-000000 1???0--1?? 10-?-00--- --00010?00 ????????-? 0------?-- -------00- --0-?????- ????---??- -0?0------ ---??????- ---0--??-- -?-???---- -----???-- ---------0 ??-0-00--- ----0-000- ?0???????? ?-00?????? ?????????? ?????????? ?????????? ???10?01?0 00000????? ?????????? ??0??????0 -???---0?? 1200-????0 0?0-?????? ?????????? 1????????? ????????0- ?????????? ?????????? ???10----- ---0----?0 -----0--00 0-0????--- -????????? ?????????? ?????????? ?????????? ?????????? -??-?????? ?????????? 100------- ---00-0--0 0------00- -0000-00-- ---1------ -0000----1 0---???00- -----?---- ?-0------- ---------- 0--0------ ????????-1 0????-???0 ?----????? ????-?--?? ?0--?????- ?????????? ???0

Liangwangshania		1010?00??1 0101-00-00 00010-0--- -00?--0?0- -02?-0---- -0100-1001 100000000- -010-----0 ----0000?? ?-0-?0?1?0 --0----?0- ---10----- --100000-- 1??-000000 1?110--11? 10-?-00--- --00010100 ????????-? 0------?-- -------00- --0-?????- ????---??- -0?0------ ---??????- ---0--??-- -?-???---- -----???-- ---------0 ??-0-00--- ----0-000- ?0???????? ?-00?????? ?????????? ?????????? ?????????? ???10?01?0 00000????? ?????????? ??0??????0 -???---0?? 1200-11?00 0?0-?????? ??1??????? 1????????? ????????0- ?????????? ?????????? ???10----- ---0----?0 -----0--00 0-0????--- -????????? ?????????? ?????????? ?????????? ?????????? -??-?????? ?????????? 100------- ---00-0--0 0------00- -0000-00-- ---1------ -0000----1 0---???00- -----?---- ?-0------- ---------- 0--0------ ????????-1 0????-???0 ?----????? ????-?--?? ?0--?????- ?????????? ???0

Chengjiangocaris	1010?00??1 0101-00-00 00010-0--- -00?--0?0- -02?-0---- -0100-1001 100000000- -010-----0 ----0000?? ?-0-?011?0 --0----?0- ---00----- --000000-- 1?0-000000 1???0--1?1 10-?-00--- --00010100 ????????-? 0------7-- -------00- --0-?????- ????---??- -0?0------ ---??????- ---0--??-- -?-???---- -----???-- ---------0 ?1-0-00--- ----0-000- ?0???????? ?-00?????? ?????????? ?????????? ?????????? ???10?01?0 00000????? ?????????? ??0??????0 -???---0?? 1200-11?00 0?0-?????? ??1??????? 1????????? ????????0- ?????????? ?????????? ???10----- ---0----?0 -----0--00 0-0????--- -????????? ?????????? ?????????? ?????????? ?????????? -??-?????? ?????????? 100------- ---00-0--0 0------00- -0000-00-- ---1------ -0000----1 0---?1300- -----0---- 0-0------- ---------- 0--0------ ????????-1 0????-???0 ?----????? ????-?--?? ?0--?????- ?????????? ???0

Shankouia		1010?????1 0101-00-00 00010-0--- -000?-0?0- -02?-0---- -0100-1001 100100000- -000-----0 ----0000?? ?-0--0?1?0 --0----?0- ---10----- -0100000-- 1??-000?00 1?110--111 10-?-00--- --000?0100 ????0???-? 0-?-?--?-- --0----00- --0-?????- ????---??- -0?0------ ---??????- -?-0-?000- -00?00---- ?0---?0?-- ---------0 ?1-0-00--- ----0-0000 ?0???????? ?-00?????? ?????????? ?????????? ?????????? ???10?01?0 00000????? ?????????? ??0??????0 -???---0?? ?200-11?00 0?0-?????? ??1??????? ?????????? ????????0- ?????????? ?????????? ???10----- ---0----?? -----0--00 0-0????--- -????????? ?????????? ?????????? ?????????? ????-????? -??-?????? ?????????? 100------- ---00-0--0 0------00- -0000-00-- ---1------ -0000----1 0---???00- -----0---- 0-0------- ---------- 0--0------ ????????-1 0????-???0 ?----????? ????-?--?? ?0--?????- ?????????? ???0

Kootenichela		1010?00??1 01-1000-00 00000-0--- -000--0?0- -000-0---- -0100-1001 100000000- -000-----0 ----?000?? ?-0--0?0-0 -------??? ?????????? ?????????? ???-????00 1?110--111 ?0-?-???-- --40010-00 ????0???-1 0-?-?--7-- --0----?0- --0-?????- ????---??- -0?0------ ---??????- -?-0-?000- -00?00---- ?0---?0?-- ---------0 01-0-00--- ----0-0000 ?0???????? ?-?0?????? ?????????? ?????????? ?????????? ???10?01?0 000??????? ?????????? ??0??????0 -???---0?? 1100-?0--0 0?0-?????? ??0??????1 2????????? ????????0- ?????????? ?????????? ????0----- ---0----?? -----0--00 0-0????--- -????????? ?????????? ?????????? ?????????? ????-????? -??-?????? ?????????? 100------- ---00-0000 0------00- -0000-00-- ---1------ -0000----1 0-1101000- -----0---- 0-0------- ---------- 0--0------ ????????-1 0????-???0 ?----????? ????-?--?? ?0--?????- ?????????? ???0

Parapeytoia		1010?????1 ?0-????-?? ??????2--- -????-0??- -???-0---- -?1??????? 0????????- -???-----0 ----000??? ?-0--0???? --------?? ?????????? ?????????? ???-????00 1?110--111 110?-???-- --0??0?--- ?--------0 0-?-?--7-- --0-----0- --0-?????- ????---??- -0?0------ ---??????- -?-0-?000- -00?00---- ?0---?0?-- ---------1 ?1-0-00--- ----0-0000 00???????? ?-?0?????? ?????????? ?????????? ?????????? ?????????? ?00??????? ?????????? ?????????? -???---0?? 1200-?0--0 0?0-?????? ?????????? ?????????? ????????0- ?????????? ?????????? ???10----- ---0----?? -----0--00 0-0????--- -????????? ?????????? ?????????? ?????????? ????-????? -??-?????? ?????????? 100------? ---00-0??? ?------00- -0???-00-- ---1------ -????----1 0-1101000- -----0---- 0-0------- ---------- 0--0------ ????????-1 ?????-???0 ?----????? ????-?--?? ?0--?????- ?????????? ???0

Worthenella		1010?00??1 01-1000-00 00000-?--- -000--0?0- -000-0---- -0100-1001 100000000- -000-----0 ----0000?? ?-0--000-0 -------?0- ---00----- --?00000-- 1??-00??00 1?110--111 100?-00--- --40010-00 ????0???-? 0-?-?--7-- --0----00- --0-?????- ????---??- -0?0------ ---??????- -?-0-?000- -00?00---- ?0---?0?-- ---------0 01-0-00--- ----0-0000 00???????? ?-00?????? ?????????? ?????????? ?????????? ???10?01?0 00000????? ?????????? 0?0??????0 -???---0?? 1200-?0--0 0?0-?????? ??0??????? ?????????? ????????0- ?????????? ?????????? ???10----- ---0----?0 -----0--00 0-0????--- -????????? ?????????? ?????????? ?????????? ????-????? -??-?????? ?????????? 100------- ---00-0000 0------00- -0000-00-- ---1------ -0000----1 0-110??00- -----0---- 0-0------- ---------- 0--0------ ????????-1 0????-???0 ?----????? ????-?--?? ?0--?????- ?????????? ???0

Jianfengia		1010?00??1 01-1000-00 00000-3--- -000--0?0- -000-0---- -0100-1001 100000000- -000-----0 ----0000?? ?-0--000-0 -------?0- ---10----- -0100000-- 1??-00??00 1?110--111 100?-00--- --00000--- ?--------0 0-?-?--7-- --0----00- --0-?????- ????---??- -0?0------ ---??????- -?-0-?000- -00?00---- ?0---?0?-- ---------0 01-0-00--- ----0-0000 00???????? ?-00?????? ?????????? ?????????? ?????????? ???10?01?0 00000????? ?????????? 0?0??????0 -???---0?? 1200-?0--0 0?0-?????? ??0??????? ?????????? ????????0- ?????????? ?????????? ???10----- ---0----?0 -----0--00 0-0????--- -????????? ?????????? ?????????? ?????????? ????-????? -??-?????? ?????????? 100------- ---00-0000 0------00- -0000-00-- ---1------ -0000----1 0-1101000- -----0---- 0-0------- ---------- 0--0------ ????????-1 0????-???0 ?----????? ????-?--?? ?0--?????- ?????????? ???0

Tanglangia		1010?00??1 01-1000-00 00000-3--- -000--0?0- -000-0---- -0100-1001 000000000- -000-----0 ----0000?? ?-0--000-0 -------?0- ---00----- -0100000-- 1??-00??00 1?110--111 100?-00--- --00000--- ?--------0 0-?-?--7-- --0----00- --0-?????- ????---??- -0?0------ ---??????- -?-0-?000- -00?00---- ?0---?0?-- ---------0 01-0-00--- ----0-0000 00???????? ?-00?????? ?????????? ?????????? ?????????? ???10?01?0 00000????? ?????????? 0?0??????0 -???---0?? 1200-?0--0 0?0-?????? ??0??????? ?????????? ????????0- ?????????? ?????????? ???10----- ---0----?0 -----0--00 0-0????--- -????????? ?????????? ?????????? ?????????? ????-????? -??-?????? ?????????? 100------- ---00-0000 0------00- -0000-00-- ---1------ -0000----1 0-1101000- -----0---- 0-0------- ---------- 0--0------ ????????-1 0????-???0 ?----????? ????-?--?? ?0--?????- ?????????? ???0

Fortiforceps		1010?00??1 01-1000-00 00000-3--- -000--0?0- -000-0---- -0100-1001 100000000- -000-----0 ----0000?? ?-0--000-0 -------?0- ---10----- -0100000-- 1??-00??00 1?110--111 100?-00--- --00010-00 ????0???-0 0-?-?--7-- --0----00- --0-?????- ????---??- -0?0------ ---??????- -?-0-?000- -00?00---- ?0---?0?-- ---------0 01-0-00--- ----0-0000 00???????? ?-00?????? ?????????? ?????????? ?????????? ???10?01?0 00000????? ?????????? 0?0??????0 -???---0?? 1200-?0--0 0?0-?????? ??0??????? ?????????? ????????0- ?????????? ?????????? ???10----- ---0----?0 -----0--00 0-0????--- -????????? ?????????? ?????????? ?????????? ????-????? -??-?????? ?????????? 100------- ---00-0000 0------00- -0000-00-- ---1------ -0000----1 0-1101000- -----0---- 0-0------- ---------- 0--0------ ????????-1 0????-???0 ?----????? ????-?--?? ?0--?????- ?????????? ???0

Yohoia			1010?00??1 01-1000-00 00000-3--- -000--0?0- -000-0---- -0100-1001 000100000- -000-----0 ----0000?? ?-0--000-0 -------?0- ---00----- ---00000-- 1?1-00?100 1?110--111 110?-10--- --00000--- ?--------0 0-?-?--7-- --0----00- --0-?????- ????---??- -0?0------ ---??????- -?-0-?000- -00?00---- ?0---?0?-- ---------1 ??-0-00--- ----0-0000 00???????? ?-10?????? ?????????? ?????????? ?????????? ???10?01?0 00000????? ?????????? 0?0??????0 -???---0?? 1200-?0--0 0?0-?????? ??0??????? ?????????? ????????0- ?????????? ?????????? ???10----- ---0----?0 -----0--00 0-0????--- -????????? ?????????? ?????????? ?????????? ????-????? -??-?????? ?????????? 100------- ---00-0000 0------00- -0000-00-- ---1------ -0000----1 0-1101000- -----0---- 0-0------- ---------- 0--0------ ????????-1 0????-???0 ?----????? ????-?--?? ?0--?????- ?????????? ???0

Haikoucaris		1010?00??1 00-1000-00 00000-?--- -000--0?0- -000-0---- -0100-1001 000000000- -000-----0 ----0000?? ?-0--000-0 -------?0- ---00----- ---00000-- 1?1-00??00 1?110--111 1???-10--- --00000--- ?--------1 0-?-?--7-- --0----00- --0-?????- ????---??- -0?0------ ---??????- -?-0-?000- -00?00---- ?0---?0?-- ---------? 01-0-00--- ----0-0000 ?0???????? ?-10?????? ?????????? ?????????? ?????????? ???1???1?0 000??????? ?????????? ??0??????0 -???---0?? ??0??????? ??0-?????? ??0??????? 0????????? ????????0- ?????????? ?????????? ???10----- ---0----?? -----0--00 0-0????--- -????????? ?????????? ?????????? ?????????? ????-????? -??-?????? ?????????? 100------- ---00-0000 0------00- -0000-00-- ---1------ -0000----1 0-1101?00- -----0---- 0-0------- ---------- 0--0------ ????????-1 0????-???0 ?----????? ????-?--?? ?0--?????- ?????????? ???0

Enalikter		1010?00??1 00-1000-00 00000-2--- -000--0?0- -000-0---- -0?00-1000 000000000- -000-----0 ----0000?? ?-?--000-0 -------?0- ---00----- ---00000-- 1?5-00??00 1?110--111 110?-10--- ---0?00--- ---------1 10?-?--7-- --0----00- --0-?????- ????---??- -0?0------ ---??????- -?-0-?000- -00?00---- ?0---?0?-- ---------? 01-0-00--- ----0-0000 ?0???????? ?-30?????? ?????????? ?????????? ?????????? ???0-----0 000-0----- ---------- --???????0 -???---0?? 1200-?0--0 ??0-?????? ?????????? 0????????? ????????0- ?????????? ?????????? ???10----- ---0----?? -----0--00 0-0????--- -????????? ?????????? ?????????? ?????????? ????-????? -??-?????? ?????????? 100------- ---00-0000 0------00- -0000-00-- ---1------ -0000----1 0-1100?00- -----0---- 0-0------- ---------- 0--0------ ????????-- 0????-???0 ?----????? ????-?--?? ?0--?????- ?????????? ???0

Bundenbachiellus	1010?00??1 00-1000-00 00000-3--- -000--0?0- -000-0---- -0?00-1000 000000000- -000-----0 ----0000?? ?-?--000-0 -------?0- ---00----- ---00000-- 1?5-00??00 1?110--111 110?-10--- -0-0?00--- ---------1 10?-?--7-- --0----00- --0-?????- ????---??- -0?0------ ---??????- -?-0-?000- -00?00---- ?0---?0?-- ---------? 01-0-00--- ----0-0000 ?0???????? ?-?0?????? ?????????? ?????????? ?????????? ???0-----0 000-0----- ---------- --???????0 -???---0?? ??00-?0--0 ??0-?????? ?????????? 0????????? ????????0- ?????????? ?????????? ???10----- ---0----?? -----0--00 0-0????--- -????????? ?????????? ?????????? ?????????? ????-????? -??-?????? ?????????? 100------- ---00-0000 0------00- -0000-00-- ---1------ -0000----1 0-1100?00- -----0---- 0-0------- ---------- 0--0------ ????????-- 0????-???0 ?----????? ????-?--?? ?0--?????- ?????????? ???0

Actaeus			1010?00??1 00-1000-00 00000-2--- -000--0?0- -000-0---- -0100-1001 000000000- -000-----0 ----0000?? ?-0--000-0 -------10- ---00----- ---00000-- 1?3-00?100 1?110--111 110?-10--- --00000--- ?--------? 10?-?--7-- --0----00- --0-?????- ????---??- -0?0------ ---??????- -?-0-?000- -00?00---- ?0---?0?-- ---------1 01-0-00--- ----0-0000 00???????? ?-10?????? ?????????? ?????????? ?????????? ???10?00?0 00000????? ?????????? ?????????0 -???---0?? ??00-?0--0 0?0-?????? ??0??????1 0????????? ????????0- ?????????? ?????????? ???10----- ---0----?0 -----0--00 0-0????--- -????????? ?????????? ?????????? ?????????? ????-????? -??-?????? ?????????? 100------- ---00-0000 0------00- -0000-00-- ---1------ -0000----1 0-1101200- -----0---- 0-0------- ---------- 0--0------ ????????-1 0????-???0 ?----????? ????-?--?? ?0--?????- ?????????? ???0

Alalcomenaeus		1010?00??1 00-1000-00 00000-2--- -000--0?0- -000-0---- -0100-1001 000000000- -000-----0 ----0000?? ?-0--000-0 -------10- ---00----- ---00000-- 1?1-00?100 1?110--111 110?-10--- --00000--- ?--------1 10?-?--7-- --0----00- --0-?????- ????---??- -0?0------ ---??????- -?-0-?000- -00?00---- ?0---?0?-- ---------1 01-0-00--- ----0-0000 00???????? ?-10?????? ?????????? ?????????? ?????????? ???10?00?0 00000????? ?????????? ?????????0 -???---0?? 1200-?0--0 0?0-?????? ??0??????1 0????????? ????????0- ?????????? ?????????? ???10----- ---0----?0 -----0--00 0-0????--- -????????? ?????????? ?????????? ?????????? ????-????? -??-?????? ?????????? 100------- ---00-0000 0------00- -0000-00-- ---1------ -0000----1 0-1101100- -----0---- 0-0------- ---------- 0--0------ ????????-1 0????-???0 ?----????? ????-?--?? ?0--?????- ?????????? ???0

Oestokerkus		1010?00??1 00-1000-00 00000-?--- -000--0?0- -000-0---- -0100-1001 000000000- -000-----0 ----0000?? ?-0--000-0 -------10- ---00----- ---00000-- 1?4-00?100 1?110--111 110?-10--- --00000--- ?--------1 10?-?--7-- --0----00- --0-?????- ????---??- -0?0------ ---??????- -?-0-?000- -00?00---- ?0---?0?-- ---------? 01-0-00--- ----0-0000 00???????? ?-10?????? ?????????? ?????????? ?????????? ???????0?? ?00??????? ?????????? ?????????? -???---0?? 1200-?0--0 0?0-?????? 0?0??????1 11???????? ????????0- ?????????? ?????????? ???10----- ---0----?0 -----0--00 0-0????--- -????????? ?????????? ?????????? ?????????? ????-0???? -??-?????? ?????????? 100------- ---00-0000 0------00- -0000-00-- ---1------ -0000----1 0-1101?00- -----0---- 0-0------- ---------- 0--0------ ????????-1 ?????-???0 ?----????? ????-?--?? ?0--?????- ?????????? ???0

Leanchoilia_persephone	1010?00??1 00-1000-00 00000-2--- -000--0?0- -000-0---- -0100-1001 000000000- -000-----0 ----0000?? ?-0--000-0 -------10- ---00----- ---00000-- 1?3-00?100 1?110--111 110?-10--- --00000--- ?--------1 11?-?--7-- --0----00- --0-?????- ????---??- -0?0------ ---??????- -?-0-?000- -00?00---- ?0---?0?-- ---------1 01-0-00--- ----0-0000 00???????? ?-10?????? ?????????? ?????????? ?????????? ???10?00?1 00000????? ?????????? ?????????0 -???---0?? 1200-?0--0 0?0-?????? 0?0??????1 1????????? ????????0- ?????????? ?????????? ???10----- ---0----?0 -----0--00 0-0????--- -????????? ?????????? ?????????? ?????????? ????-0???? -??-?????? ?????????? 100------- ---00-0000 0------00- -0000-00-- ---1------ -0000----1 0-1101100- -----0---- 0-0------- ---------- 0--0------ ????????-1 0????-???0 ?----????? ????-?--?? ?0--?????- ?????????? ???0

Leanchoilia_illecebrosa	1010?00??1 00-1000-00 00000-3--- -000--0?0- -000-0---- -0100-1001 001100000- -000-----0 ----0000?? ?-0--000-0 -------10- ---00----- ---00000-- 1?3-00?100 1?110--111 110?-10--- --00000--- ?--------1 11?-?--7-- --0----00- --0-?????- ????---??- -0?0------ ---??????- -?-0-?000- -00?00---- ?0---?0?-- ---------1 01-0-00--- ----0-0000 00???????? ?-10?????? ?????????? ?????????? ?????????? ???10?00?1 00000????? ?????????? ?????????0 -???---0?? 1200-?0--0 0?0-?????? 0?0??????1 1????????? ????????0- ?????????? ?????????? ???10----- ---0----?0 -----0--00 0-0????--- -????????? ?????????? ?????????? ?????????? ????-0???? -??-?????? ?????????? 100------- ---00-0000 0------00- -0000-00-- ---1------ -0000----1 0-1101100- -----0---- 0-0------- ---------- 0--0------ ????????-1 0????-???0 ?----????? ????-?--?? ?0--?????- ?????????? ???0

Leanchoilia_superlata	1010?00??1 00-1000-00 00000-2--- -000--0?0- -000-0---- -0100-1001 001100000- -000-----0 ----0000?? ?-0--000-0 -------10- ---00----- ---00000-- 1?3-00?100 1?110--111 110?-10--- --00000--- ?--------1 11?-?--7-- --0----00- --0-?????- ????---??- -0?0------ ---??????- -?-0-?000- -00?00---- ?0---?0?-- ---------1 01-0-00--- ----0-0000 00???????? ?-10?????? ?????????? ?????????? ?????????? ???10?00?1 00000????? ?????????? ?????????0 -???---0?? 1200-?0--0 0?0-?????? 0?0??????1 1????????? ????????0- ?????????? ?????????? ???10----- ---0----?0 -----0--00 0-0????--- -????????? ?????????? ?????????? ?????????? ????-0???? -??-?????? ?????????? 100------- ---00-0000 0------00- -0000-00-- ---1------ -0000----1 0-1101100- -----0---- 0-0------- ---------- 0--0------ ????????-1 0????-???0 ?----????? ????-?--?? ?0--?????- ?????????? ???0

Vachonisia		1010?00??1 1001000-00 00000-4--- -000--0?0- -??--0---- -0100-?0-1 000020001- -010-----0 ----0000?? ?-0--0?0-0 --------?? ???00----- ---00000-- ???-???000 1?110--111 1?00-10--- 0-001-0100 ????????-- -------5-? -------10- --0-?????- ????---??- -0?0------ ---??????- -?-0-?000- -05?00---- ?0---?0?-- ---------2 ?1-0-00--- ----0-0000 10???????? ?-30?????? ?????????? ?????????? ?????????? ???0-----0 000------- ---------- --???????? -???---0?? 1?00-11?00 000-?????? 0?0??????? ?????????? ????????0- ?????????? ?1???????? ???100---- ---0----?0 -----0--00 0-0????--- -????????? ?????????? ?????????? ?????????? ????-0???? -??-?????? ?????????? 100------- ---00-0000 0------00- 10000-00-- ---10----- ----0----1 0------01- 1000-00--- 0-0------- ---------- 0--0------ ????????-1 -????-???0 ?----????? ????-?--?? ?0--?????- ?????????? ???0

Xylokorys		1010?00??1 1001000-00 00000-4--- -000--0?0- -??--0---- -0100-?0-1 000020001- -010-----0 ----0000?? ?-0--0?0-0 --------?? ???00----- ---00000-- ???-???000 1?110--111 1?00-10--- 0-001-01?0 ????????-- -------5-? -------10- --0-?????- ????---??- -0?0------ ---??????- -?-0-?000- -05?00---- ?0---?0?-- ---------2 ?1-0-00--- ----0-0000 10???????? ?-30?????? ?????????? ?????????? ?????????? ???0-----0 000------- ---------- --???????? -???---0?? 1200-11?00 000-?????? 0?0??????? ?????????? ????????0- ?????????? ?1???????? ???100---- ---0----?0 -----0--00 0-0????--- -????????? ?????????? ?????????? ?????????? ????-0???? -??-?????? ?????????? 100------- ---00-0000 0------00- 10000-00-- ---10----- ----0----1 0------01- 1000-00--- 0-0------- ---------- 0--0------ ????????-1 -????-???0 ?----????? ????-?--?? ?0--?????- ?????????? ???0

Marrella		1010?00??1 0001000-01 00000-1--- -000--0?2- -0?0-0---- -01-0-10-0 0-000000-- -000-----0 ----0000?? ?-0--0?0-0 -------00- ---00----- ---00000-- 1??-00?000 1?110--111 1?00-10--- 0-001-0100 ????????-- -------6-? -------10- --0-?????- ????---??- -0?0------ ---??????- -?-0-?000- -00?00---- ?0---?0?-- ---------2 01-0-00--- ----0-0000 10???????? ?-30?????? ?????????? ?????????? ?????????? ???0-----0 000------- ---------- --???????? -???---0?? 1200-???00 000-?????? 0?0??????? ?????????? ????????0- ?????????? ?1???????? ???100---- ---0----?0 -----0--00 0-0????--- -????????? ?????????? ?????????? ?????????? ????-0???? -??-?????? ?????????? 100------- --000-0000 0------00- 00000-00-- ---1------ -0000----1 0------01- 0?00-0?--- 0-0------- ---------- 0--0------ ????????-1 -????-???0 ?----????? ????-?--?? ?0--?????- ?????????? ???0

Mimetaster		1010?00??1 0001000-11 10000-2--- -000--0?2- -0?0-0---- -01-0-10-0 0-000000-- -000-----0 ----0000?? ?-??-0?0-0 -------00- ---00----- ---00000-- 1??-00?000 1?110--111 1?00-10--- 0-001-?100 ????????-- -------0-? -------10- --0-?????- ????---??- -0?0------ ---??????- -?-0-?000- -00?00---- ?0---?0?-- ---------2 01-0-00--- ----0-0000 10???????? ?-30?????? ?????????? ?????????? ?????????? ????----?0 000------- ---------- --???????? -???---0?? 1200-11?00 000-?????? 0?0??????? ?????????? ????????0- ?????????? ?1???????? ???100---- ---0----?0 -----0--00 0-0????--- -????????? ?????????? ?????????? ?????????? ????-0???? -??-?????? ?????????? 100------- --100-0000 0------00- 00000-00-- ---1------ -0000----1 0------01- 0?00-0?--- 0-0------- ---------- 0--0------ ????????-1 ?????-???0 ?----????? ????-?--?? ?0--?????- ?????????? ???0

Furca			??10?00??1 00?1000-11 10000-?--- -000--0?2- -0??-?---- -???0-???? ????????0? ????-----? ----?????? ?-0--????? -------??? ???0?????? ?????????? ???-?????? ??????-??? ????-????? ?????-???? ????????-? ?-?-?--??? --?----??- --?-?????- ????---??- -????????? ?????????? ?????????? ?????????? ?????????? ---------? ????-??--- ----?????? ?????????? ?????????? ?????????? ?????????? ?????????? ???0----?0 000------- ---------- --???????? -????-?0?? ??0??????? ???-?????? ??0??????? ?????????? ?????????- ?????????? ?1???????? ??????---- ---0?????? ?----?--?? ????????-? ?????????? ?????????? ?????????? ?????????? ?????????? -??-?????? ?????????? 100------- --000-0000 0------00- 00000?00-- ---1---??? ????0-??-1 0-----?0?- ??00-0?--- 0-0------- ---------- 0--0------ ????????-1 -????-???0 ?----????? ????-?--?? ?0--?????- ?????????? ????

Skania_fragilis		1010?00??1 0001000-00 000011?--- -000--0?0- -??--0---- -0100-?0-1 000000001- -000-----0 ----0000?? ?-0--000-0 --------?? ???00----- ---00000-- ???-???000 1?110--111 1?00-????? ?????-0100 ????????-- -------0-? -------?0- --0-?????- ????---??- -0?0------ ---??????- -?-0-?000- -0??00---- ?0---?0?-- ---------2 ?1-0-00--- ----0-0000 10???????? ?-30?????? ?????????? ?????????? ?????????? ???0-----0 000------- ---------- --???????? -???---0?? 1?00-11?00 000-?????? 0?0??????? ?????????? ????????0- ?????????? ?1???????? ???100---- ---0----?0 -----0--00 0-0????--- -????????? ?????????? ?????????? ?????????? ????-0???? -??-?????? ?????????? 100------- ---00-0000 0------00- 00000-00-- ---11----- ----0----1 0------01- 0000-00--- 0-0------- ---------- 0--0------ ????????-1 -????-???0 ?----????? ????-?--?? ?0--?????- ?????????? ?0?0

Skania_sundbergi	??10?00??1 00?1000-00 000011?--- -000--0?0- -??--0---- -0100-?0-1 000020001- -010-----0 ----0000?? ?-0--000-0 --------?? ???00----- ---00000-- ???-???000 ??????-??? ????-????? ?????-???? ????????-? ?-?-?--??? --?----??- --?-?????- ????---??- -????????? ?????????? ?????????? ?????????? ?????????? ---------? ????-??--- ----?????? ?????????? ?????????? ?????????? ?????????? ?????????? ???0----?0 000------- ---------- --???????? -????-?0?? ??0??????? ???-?????? ??0??????? ?????????? ?????????- ?????????? ?1???????? ??????---- ---0?????? ?----?--?? ????????-? ?????????? ?????????? ?????????? ?????????? ?????????? -??-?????? ?????????? 100------- ---00-0000 0------00- 10000-00-- ---10----- ----0----1 0-----?0?- ??00-0?--- 0-0------- ---------- 0--0------ ????????-1 -????-???0 ?----????? ????-?--?? ?0--?????- ?????????? ???0

Primicaris		1010?00??1 0001000-00 000011?--- -000--0?0- -??--0---- -0100-?0-1 000000001- -000-----0 ----0000?? ?-0--000-0 --------?? ???00----- ---00000-- ???-???000 1?110--111 1?00-10--- 0-----0100 ????????-- -------0-? --?----10- --0-?????- ????---??- -0?0------ ---??????- -?-0-?000- -0??00---- ?0---?0?-- ---------2 ?1-0-00--- ----0-0000 10???????? ?-30?????? ?????????? ?????????? ?????????? ???0-----0 000------- ---------- --???????? -???---0?? 1?00-11?00 000-?????? 0?0??????? ?????????? ????????0- ?????????? ?1???????? ???100---- ---0----?0 -----0--00 0-0????--- -????????? ?????????? ?????????? ?????????? ????-0???? -??-?????? ?????????? 100------- ---00-0000 0------00- 10000-00-- ---11----- ----0----1 0------01- 1000-00--- 0-0------- ---------- 0--0------ ????????-1 -????-???0 ?----????? ????-?--?? ?0--?????- ?????????? ???0

Moroccan_skaniid	??10?00??1 10?1000-00 000011?--- -000--0?0- -??--0---- -0100-?0-1 000020001- -010-----0 ----0000?? ?-0--000-0 --------?? ???00----- ---00000-- ???-???000 ??????-??? ????-????? ?????-???? ????????-? ?-?-?--??? --?----??- --?-?????- ????---??- -????????? ?????????? ?????????? ?????????? ?????????? ---------? ????-??--- ----?????? ?????????? ?????????? ?????????? ?????????? ?????????? ???0----?0 000------- ---------- --???????? -????-?0?? ??0??????? ???-?????? ??0??????? ?????????? ?????????- ?????????? ?1???????? ??????---- ---0?????? ?----?--?? ????????-? ?????????? ?????????? ?????????? ?????????? ?????????? -??-?????? ?????????? 100------- ---00-0000 0------00- 10000-00-- ---10----- ----0----1 0-----?0?- ??00-0?--- 0-0------- ---------- 0--0------ ????????-1 -????-???0 ?----????? ????-?--?? ?0--?????- ?????????? ???0

Moroccan_marrellomorph	1010?00??1 0001000-11 10000-2--- -000--0?2- -0?0-0---- -01-0-10-0 0-000000-- -000-----0 ----0000?? ?-??-000-0 -------00- ---00----- ---00000-- 1??-00?000 ??????-??? ????-????? ?????-???? ????????-? ?-?-?--??? --?----??- --?-?????- ????---??- -????????? ?????????? ?????????? ?????????? ?????????? ---------? ????-??--- ----?????? ?????????? ?????????? ?????????? ?????????? ?????????? ????----?0 000------- ---------- --???????? -????-?0?? ??0??????? ???-?????? ??0??????? ?????????? ?????????- ?????????? ?1???????? ??????---- ---0?????? ?----?--?? ????????-? ?????????? ?????????? ?????????? ?????????? ?????????? -??-?????? ?????????? 100------- --100-0000 0------00- -0000?00-- ---1---??? ????0-??-1 0-----?0?- ??00-0?--- 0-0------- ---------- 0--0------ ????????-1 ?????-???0 ?----????? ????-?--?? ?0--?????- ?????????? ???0

Campanamuta		1010?00?01 00?1000-00 000010?--- -000--0-0- -0?0-0---- -0100-1?11 0000000001 0110-----0 ----0000?? ?-0--000-0 -------010 00200----- ---00000-- 0?----?-00 ?????????? ?????????? ??????0??? ????????-? ???-?--??? --???--??- --?-?????- ????---??- -????????? ?????????? ?????????? ?????????? ?????????? ---------? ??-?-??--- ----0-???? ?????????? ?-?0?????? ?????????? ?????????? ?????????? ?????????0 00000????? ?????????? ?????????0 -???---0?? ??00-????0 0?0-?????? 0????????? ?????????? ????????0- ?????????? ?????????? ????00---- ---0----?0 -----0--00 0-0????--- -????????? ?????????? ?????????? ?????????? ????-????? -??-?????? ?????????? 100------- ---00-0000 0------00- -0000000-- ---1--1000 00000----1 0-----?00- -?00-0?--- 0-0------- ---------- 0--0------ ????????-1 ?????-???0 ?----????? ????-?--?? ?0--?????- ?????????? ???0

Panlongia_spinosa	1010?00?01 00?1000-00 000010?--- -000--0-0- -0?0-0---- -0100-1?11 0000000001 1010-----0 ----0000?? ?-0--000-0 -------010 00200----- ---00000-- 0?----?-00 ?????????? ?????????? ??????0??? ????????-? ???-?--??? --???--??- --?-?????- ????---??- -????????? ?????????? ?????????? ?????????? ?????????? ---------? ??-?-??--- ----0-???? ?????????? ?-?0?????? ?????????? ?????????? ?????????? ?????????0 00000????? ?????????? ?????????0 -???---0?? ??00-????0 0?0-?????? 0????????? ?????????? ????????0- ?????????? ?????????? ????00---- ---0----?0 -----0--00 0-0????--- -????????? ?????????? ?????????? ?????????? ????-????? -??-?????? ?????????? 100------- ---00-0000 0------00- -0000000-- ---1--1010 00000----1 0-----?00- -?00-0?--- 0-0------- ---------- 0--0------ ????????-1 ?????-???0 ?--0-????? ????-?--?? ?0--?????- ?????????? ???0

Panlongia_tetranodusa	1010?00?01 00?1000-00 000010?--- -000--0-0- -0?0-0---- -0100-1?11 0000000001 1010-----0 ----0000?? ?-0--000-0 -------010 00200----- ---00000-- 0?----?-00 ?????????? ?????????? ??????0??? ????????-? ???-?--??? --???--??- --?-?????- ????---??- -????????? ?????????? ?????????? ?????????? ?????????? ---------? ??-?-??--- ----0-???? ?????????? ?-?0?????? ?????????? ?????????? ?????????? ?????????0 00000????? ?????????? ?????????0 -???---0?? ??00-????0 0?0-?????? 0????????? ?????????? ????????0- ?????????? ?????????? ????00---- ---0----?0 -----0--00 0-0????--- -????????? ?????????? ?????????? ?????????? ????-????? -??-?????? ?????????? 100------- ---00-0000 0------00- -0000000-- ---1--1010 10000----1 0-----?00- -?00-0?--- 0-0------- ---------- 0--0------ ????????-1 ?????-???0 ?--0-????? ????-?--?? ?0--?????- ?????????? ???0

Retifacies		1010?00?01 0001000-00 0000103--- -000--0?1- -000-0---- -0100-1011 0000000000 0000-----0 ----0000?? ?-0--000-0 -------012 01000----- ---00000-- 1?0-11?000 1?110--111 110?-10--- 10200-0100 ????0???-- -------0-? -------00- --0-?????- ????---??- -0?0------ ---??????- -?-0-?000- -00?00---- ?0---?0?-- ---------2 ?1-0-00--- ----0-0000 00???????1 ?-00?????? ?????????? ?????????? ?????????? ???10?0100 00000????? ?????????? ?????????0 -???---0?? 1200-11000 0?0-?????? 0????????? ?????????? ????????0- ?????????? ?????????? ???100---- ---0----?0 -----0--00 0-0????--- -????????? ?????????? ?????????? ?????????? ????-????? -??-?????? ?????????? 100------- ---00-0000 0------00- -0000000-- ---1--1000 10000----1 0------00- -000-00--- 0-0------- ---------- 0--0------ ????????-1 0????-???0 ?--0-????? ????-?--?? ?0--?????- ?????????? ???0

Pygmaclypeatus		1010?00?01 0001000-00 0000???--- -000--0?0- -000-0---- -0100-1?11 0000000000 0000-----0 ----0000?? ?-0--000-0 -------010 00000----- ---00000-- 1?0-?1?000 ??11????11 ?????????? ??????0??? ????????-? ???-?--??? --???--??- --?-?????- ????---??- -0???????? ?????????? ?????????? ?????????? ?????????? ---------? ??-?-??--- ----0-???0 ?0???????? ??00?????? ?????????? ?????????? ?????????? ???0-----0 000------- ---------- --???????0 -???---0?? 1200-11000 0?0-?????? 0????????1 ?????????? ????????0- ?????????? ?????????? ????00---- ---0----?0 -----0--00 0-0????--- -????????? ?????????? ?????????? ?????????? ????-????? -??-?????? ?????????? 100------- ---00-0000 0------00- -0000000-- ---1--1000 0---0----1 0-----?00- -?00-0?--- 0-0------- ---------- 0--0------ ????????-1 -????-???0 ?----????? ????-?--?? ?0--?????- ?????????? ???0

Squamacula_clypeata	1010?00?01 0001000-00 0000120--- -000--0?0- -000-0---- -0100-1011 0000000000 0000-----0 ----0000?? ?-0--000-0 -------10- ---00----- ---00000-- 1??000?-00 1?110--111 1???-10--- 0-000-0100 ????0???-- -------?-? -------00- --0-?????- ????---??- -0?0------ ---??????- -?-0-?000- -0??00---- ?0---?0?-- ---------2 01-0-00--- ----0-0000 ?0???????1 ?-?0?????? ?????????? ?????????? ?????????? ???0-----0 000------- ---------- --???????0 -???---0?? ??00-??000 0?0-?????? 0????????? ?????????? ????????0- ?????????? ?????????? ???100---- ---0----?0 -----0--00 0-0????--- -????????? ?????????? ?????????? ?????????? ????-????? -??-?????? ?????????? 100------- ---00-0000 0------00- -0000000-- ---1------ -00-0----1 0------00- -?00-0?--- 0-0------- ---------- 0--0------ ????????-1 -????-???0 ?----????? ????-?--?? ?0--?????- ?????????? ???0

Squamacula_buckorum	1010?00?01 0001000-00 000012?--- -000--0?0- -000-0---- -0100-1011 0000000000 0000-----0 ----0000?? ?-0--000-0 -------10- ---00----- ---00000-- 1??000?-00 1?110--111 1???-10--- 0-000-0100 ????0???-- -------?-? -------00- --0-?????- ????---??- -0?0------ ---??????- -?-0-?000- -0??00---- ?0---?0?-- ---------2 01-0-00--- ----0-0000 ?0???????1 ?-?0?????? ?????????? ?????????? ?????????? ???0-----0 000------- ---------- --???????0 -???---0?? ??00-??000 0?0-?????? 0????????? ?????????? ????????0- ?????????? ?????????? ???100---- ---0----?0 -----0--00 0-0????--- -????????? ?????????? ?????????? ?????????? ????-????? -??-?????? ?????????? 100------- ---00-0000 0------00- -0000000-- ---1------ -00-0----1 0------00- -?00-0?--- 0-0------- ---------- 0--0------ ????????-1 -????-???0 ?----????? ????-?--?? ?0--?????- ?????????? ???0

Thelxiope		1010?00??1 00?1000-00 0000???--- -000--0?0- -000-0---- -0100-1?01 000000?000 0000-----0 ----0000?? ??0--00--0 -------010 00000----- ---00000-- 0-------00 ??????-??? ????-?1??? ?????-???? ????????-? ?-?-?--??? --?----??- --?-?????- ????---??- -????????? ?????????? ?????????? ?????????? ?????????? ---------? ????-??--- ----?????? ?????????? ?????????? ?????????? ?????????? ?????????? ???0----?0 000------- ---------- --???????? -????-?0?? ??0??????? ???-?????? ??0??????? ?????????? ?????????- ?????????? ?1???????? ??????---- ---0?????? ?----?--?? ????????-? ?????????? ?????????? ?????????? ?????????? ?????????? -??-?????? ?????????? 100------- ---00-100? -------00- -000?011-- ---1--1100 00000---01 0-???-???- -????????? ??0--??--? ---------- 0--?------ ????????-1 -????-???0 ?----????? ????-?--?? ?0--?????- ?????????? ???0

Ecnomocaris		1010?00??1 00?1000-00 0000???--- -000--0?0- -000-0---- -0100-1?01 000000?000 0000-----0 ----0000?? ??0--00--0 -------010 00000----- ---00000-- 0-------00 ??????-??? ????-????? ?????-???? ????????-? ?-?-?--??? --?----??- --?-?????- ????---??- -????????? ?????????? ?????????? ?????????? ?????????? ---------? ????-??--- ----?????? ?????????? ?????????? ?????????? ?????????? ?????????? ???0----?0 000------- ---------- --???????? -????-?0?? ??0??????? ???-?????? ??0??????? ?????????? ?????????- ?????????? ?1???????? ??????---- ---0?????? ?----?--?? ????????-? ?????????? ?????????? ?????????? ?????????? ?????????? -??-?????? ?????????? 100------- ---00-100? -------00- -000?011-- ---1--1100 00000---01 0-???-???- -????????? ??0--??--? ---------- 0--?------ ????????-1 -????-???0 ?----????? ????-?--?? ?0--?????- ?????????? ???0

Urokodia		1010?00??1 00?1000-10 0000???--- -000--0?0- -000-0---- -0100-1?01 000000?000 0000-----0 ----0000?? ??0--00--0 -------010 01000----- ---00000-- 0-------00 ??????-??? ????-????? ?????-???? ????????-? ?-?-?--??? --?----??- --?-?????- ????---??- -????????? ?????????? ?????????? ?????????? ?????????? ---------? ????-??--- ----?????? ?????????? ?????????? ?????????? ?????????? ?????????? ???0----?0 000------- ---------- --???????? -????-?0?? ??0??????? ???-?????? ??0??????? ?????????? ?????????- ?????????? ?1???????? ??????---- ---0?????? ?----?--?? ????????-? ?????????? ?????????? ?????????? ?????????? ?????????? -??-?????? ?????????? 100------- ---00-1000 -------00- -000?000-- ---1--1020 20000---01 0-???-???- -????????? ??0--??--? ---------- 0--?------ ????????-1 -????-???0 ?----????? ????-?--?? ?0--?????- ?????????? ???0

Mollisonia_symmetrica	1010?00??1 00?1000-00 0000???--- -000--0?0- -000-0---- -0100-1?01 000000?000 0000-----0 ----0000?? ??0--00--0 -------012 00000----- ---00000-- 0-------00 ??????-??? ????-?1??? ?????-???? ????????-? ?-?-?--??? --?----??- --?-?????- ????---??- -????????? ?????????? ?????????? ?????????? ?????????? ---------? ????-??--- ----?????? ?????????? ?????????? ?????????? ?????????? ?????????? ???0----?0 000------- ---------- --???????? -????-?0?? ??0??????? ???-?????? ??0??????? ?????????? ?????????- ?????????? ?1???????? ??????---- ---0?????? ?----?--?? ????????-? ?????????? ?????????? ?????????? ?????????? ?????????? -??-?????? ?????????? 100------- ---00-100? -------00- -000?010-- ---1--1020 00000---01 0-???-???- -????????? ??0--??--? ---------- 0--?------ ????????-1 -????-???0 ?----????? ????-?--?? ?0--?????- ?????????? ???0

Mollisonia_sinica	1010?00??1 00?1000-00 0000???--- -000--0?0- -000-0---- -0100-1?01 000000?000 0000-----0 ----0000?? ??0--00--0 -------012 00000----- ---00000-- 0-------00 ??????-??? ????-????? ?????-???? ????????-? ?-?-?--??? --?----??- --?-?????- ????---??- -????????? ?????????? ?????????? ?????????? ?????????? ---------? ????-??--- ----?????? ?????????? ?????????? ?????????? ?????????? ?????????? ???0----?0 000------- ---------- --???????? -????-?0?? ??0??????? ???-?????? ??0??????? ?????????? ?????????- ?????????? ?1???????? ??????---- ---0?????? ?----?--?? ????????-? ?????????? ?????????? ?????????? ?????????? ?????????? -??-?????? ?????????? 100------- ---00-100? -------00- -000?010-- ---1--1100 00000---01 0-???-???- -????????? ??0--??--? ---------- 0--?------ ????????-1 -????-???0 ?----????? ????-?--?? ?0--?????- ?????????? ???0

Houghtonites		1010?00??1 00?1000-10 0000???--- -000--0?0- -000-0---- -0100-1?01 000000?000 0000-----0 ----0000?? ??0--00--0 -------010 01000----- ---00000-- 0-------00 ??????-??? ????-????? ?????-???? ????????-? ?-?-?--??? --?----??- --?-?????- ????---??- -????????? ?????????? ?????????? ?????????? ?????????? ---------? ????-??--- ----?????? ?????????? ?????????? ?????????? ?????????? ?????????? ???0----?0 000------- ---------- --???????? -????-?0?? ??0??????? ???-?????? ??0??????? ?????????? ?????????- ?????????? ?1???????? ??????---- ---0?????? ?----?--?? ????????-? ?????????? ?????????? ?????????? ?????????? ?????????? -??-?????? ?????????? 100------- ---00-100? -------00- -000?010-- ---1--11?0 ?0000---01 0-???-???- -????????? ??0--??--? ---------- 0--?------ ????????-1 -????-???0 ?----????? ????-?--?? ?0--?????- ?????????? ???0

Phytophilaspis		1012?00?01 0001000-00 0000??4--- -010--0?0- -000-0---- -0100-1?-1 0000000000 1?1?-----0 ----0000?? ?-0--000-0 --------10 00100----- ---00000-- 0?----?-00 ?????????? ?????????? ??????0??? ????????-? ???-?--??? --???--??- --?-?????- ????---??- -0???????? ?????????? ?????????? ?????????? ?????????? ---------? ??-?-??--- ----?-???0 ?0???????? ???0?????? ?????????? ?????????? ?????????? ???10?0110 00100????? ?????????? ?????????0 -???---0?? 1200011100 0?0-?????? 0????????? ?????????? ????????0- ?????????? ?????????? ????00---- ---0----?0 -----0--00 0-0????--- -????????? ?????????? ?????????? ?????????? ????-????? -??-?????? ?????????? 100------- ---00-0000 0------00- -0000100-- ---1--1000 0---0----1 0-----?00- -?00-0?--- 0-0------- ---------- 0--0------ ????????-1 0????-???0 ?----????? ????-?--?? ?0--?????- ?????????? ???0

Australimicola		1010?00?01 0001100-00 0000???--- -0?0--0?0- -000-0---- -0110-1011 000000000- -0?0-----0 ----0000?? ?-0--00??0 -------10- ---00----- ---000011- 1???00?-00 1?110--111 ?????????? ??????0100 ????0???-- -------?-? -------00- --0-?????- ????---??- -0?0------ ---??????- -?-0-?000- -0??00---- ?0---?0?-- ---------2 01-0-00--- ----0-0000 ?0???????1 ?-?0?????? ?????????? ?????????? ?????????? ?????????0 00000????? ?????????? ?????????0 -???---0?? ??00-11?00 0?0-?????? 0????????? ?????????? ????????0- ?????????? ?????????? ???100---- ---0----?0 -----0--00 0-0????--- -????????? ?????????? ?????????? ?????????? ????-????? -??-?????? ?????????? 100------- ---00-0000 0------00- -0000000-- ---1------ -00-0--0-1 0------00- -?00-0?--- 0-0------- ---------- 0--0------ ????????-1 ?????-???0 ?----????? ????-?--?? ?0--?????- ?????????? ???1

Sinoburius		1010?00?01 0001000-00 0000104--- -010--0?1- -00?-0---- -0100-1011 0000001000 0010-----0 ----0000?? ?-0--000-0 -------010 11000----- ---00000-- 0?----?-00 1?110--111 110?-11??? 10-?0-0100 ????0???-- -------0-? -------00- --0-?????- ????---??- -0?0------ ---??????- -?-0-?000- -00?00---- ?0---?0?-- ---------2 01-0-00--- ----0-0000 00???????1 ?-20?????? ?????????? ?????????? ?????????? ???10?0100 01100????? ?????????? ?????????0 -???---0?? 1200-111?0 0?0-?????? 0????????? ?????????? ????????0- ?????????? ?????????? ???100---- ---0----?0 -----0--00 0-0????--- -????????? ?????????? ?????????? ?????????? ????-????? -??-?????? ?????????? 100------- ---00-0000 0------00- -0000000-- ---1--1000 3---0----1 0------00- -000-00--- 0-0------- ---------- 0--0------ ????????-1 0????-???0 ?----????? ????-?--?? ?0--?????- ?????????? ???0

Xanderella		1010?00?01 0001000-00 0000107--- -000--0?0- -021-0---- -0100-1111 0000001000 00?0-----0 ----0000?? ?-0--000-0 -------110 ?1000----- ---00000-- 0?----?-00 1?110--111 110?-11101 11-00-0100 ????0???-- -------0-? -------00- --0-?????- ????---??- -0?0------ ---??????- -?-0-?000- -00?00---- ?0---?0?-- ---------2 01-0-00--- ----0-0000 00???????1 ?-20?????? ?????????? ?????????? ?????????? ???10?0100 00100????? ?????????? ?????????0 -???---0?? 1200-11100 0?0-?????? 0????????? ?????????? ????????0- ?????????? ?????????? ???100---- ---0----?0 -----0--00 0-0????--- -????????? ?????????? ?????????? ?????????? ????-????? -??-?????? ?????????? 100------- ---00-0000 0------00- -0000000-- ---1--1000 ?---0----1 0------00- -000-00--- 0-0------- ---------- 0--0------ ????????-1 0????-???0 ?----????? ????-?--?? ?0--?????- ?????????? ???0

Acanthomeridion		1010?00?01 00?1000-00 000010?--- -000--0?0- -000-0---- -0100-1?11 0000001000 00?0-----0 ----0000?? ?-0--000-0 -------1?? ???00----- ---00000-- ?????????? ?????????? ?????????? ??????0??? ????????-? ???-?--??? --???--??- --?-?????- ????---??- -0???????? ?????????? ?????????? ?????????? ?????????? ---------? ??-?-??--- ----?-???0 ?0???????? ???0?????? ?????????? ?????????? ?????????? ?????????0 00100????? ?????????? ?????????0 -???---0?? 1200011100 0?0-?????? 0????????? ?????????? ????????0- ?????????? ?????????? ????00---- ---0----?0 -----0--00 0-0????--- -????????? ?????????? ?????????? ?????????? ????-????? -??-?????? ?????????? 100------- ---00-0000 0------00- -0000000-- ---1--?000 ?---0----1 0-----?00- -000-00--- 0-0------- ---------- 0--0------ ????????-1 0????-???0 ?----????? ????-?--?? ?0--?????- ?????????? ???0

Luohuilinella		1010?00?01 00?1000-00 000010?--- -0?0--0?0- -001-0---- -0100-1?11 0000000000 00?0-----0 ----0000?? ?-0--000-0 -------1?? ???00----- ---00000-- ?????????? ?????????? ?????????? ??????0??? ????????-? ???-?--??? --???--??- --?-?????- ????---??- -0???????? ?????????? ?????????? ?????????? ?????????? ---------? ??-?-??--- ----?-???0 ?0???????? ???0?????? ?????????? ?????????? ?????????? ?????????0 00100????? ?????????? ?????????0 -???---0?? 1200011100 0?0-?????? 0????????? ?????????? ????????0- ?????????? ?????????? ????00---- ---0----?0 -----0--00 0-0????--- -????????? ?????????? ?????????? ?????????? ????-????? -??-?????? ?????????? 100------- ---00-0000 0------00- -0000000-- ---1--?000 ?---0----1 0-----?00- -000-00--- 0-0------- ---------- 0--0------ ????????-1 0????-???0 ?----????? ????-?--?? ?0--?????- ?????????? ???0

Cindarella		1010?00?01 0001000-00 0000104--- -000--0?0- -021-0---- -0100-1111 0000001000 00?0-----0 ----0000?? ?-0--000-0 -------110 01000----- ---00000-- 0?----?-00 1?110--111 110?-11001 11-00-0100 ????0???-- -------0-? -------00- --0-?????- ????---??- -0?0------ ---??????- -?-0-?000- -00?00---- ?0---?0?-- ---------2 01-0-00--- ----0-0000 00???????1 ?-20?????? ?????????? ?????????? ?????????? ???10?0100 00000????? ?????????? ?????????0 -???---0?? 1200-11100 0?0-?????? 0????????? ?????????? ????????0- ?????????? ?????????? ???100---- ---0----?0 -----0--00 0-0????--- -????????? ?????????? ?????????? ?????????? ????-????? -??-?????? ?????????? 100------- ---00-0000 0------00- -0000000-- ---1--1000 0---0----1 0------00- -000-00--- 0-0------- ---------- 0--0------ ????????-1 0????-???0 ?----????? ????-?--?? ?0--?????- ?????????? ???0

Aaveqaspis		1010?00?01 0001000-00 000010?--- -010--0?0- -000-0---- -0100-1?11 0000001000 0010-----0 ----0000?? ?-0--000-0 -------010 ?1000----- ---00000-- 0?----?-00 ?????????? ?????????? ??????0??? ????????-? ???-?--??? --???--??- --?-?????- ????---??- -0???????? ?????????? ?????????? ?????????? ?????????? ---------? ??-?-??--- ----?-???0 ?0???????? ???0?????? ?????????? ?????????? ?????????? ?????????0 00000????? ?????????? ?????????0 -???---0?? 1200011100 0?0-?????? 0????????? ?????????? ????????0- ?????????? ?????????? ????00---- ---0----?0 -----0--00 0-0????--- -????????? ?????????? ?????????? ?????????? ????-????? -??-?????? ?????????? 100------- ---00-0000 0------00- -0000000-- ---1--1000 2---0----1 0-----?00- -?00-0?--- 0-0------- ---------- 0--0------ ????????-1 ?????-???0 ?----????? ????-?--?? ?0--?????- ?????????? ???0

Siriocaris		1010?00?01 00?1000-00 0000103--- -010--0?0- -000-0---- -0100-1011 0000000000 0010-----0 ----0000?? ?-0--000-0 -------10- ---00----- ---00000-- 1??000?-00 1?110--111 1???-10--- 0-000-0100 ????0???-- -------?-? -------00- --0-?????- ????---??- -0?0------ ---??????- -?-0-?000- -0??00---- ?0---?0?-- ---------2 01-0-00--- ----0-0000 ?0???????1 ?-?0?????? ?????????? ?????????? ?????????? ???0-----0 000------- ---------- --???????0 -???---0?? ??00-??000 0?0-?????? 0????????? ?????????? ????????0- ?????????? ?????????? ???100---- ---0----?0 -----0--00 0-0????--- -????????? ?????????? ?????????? ?????????? ????-????? -??-?????? ?????????? 100------- ---00-0000 0------00- -0000-00-- ---1------ -00-0----1 0------00- -?00-0?--- 0-0------- ---------- 0--0------ ????????-1 -????-???0 ?----????? ????-?--?? ?0--?????- ?????????? ???0

Kiisortoqia		1010?00?01 00?1000-00 0000103--- -010--0?0- -000-0---- -0100-1011 0000000000 0010-----0 ----0000?? ?-0--000-0 -------10- ---00----- ---00000-- 1??000?-00 1?110--111 1???-10--- 0-000-0100 ????0???-- -------?-? -------00- --0-?????- ????---??- -0?0------ ---??????- -?-0-?000- -0??00---- ?0---?0?-- ---------2 01-0-00--- ----0-0000 ?0???????1 ?-?0?????? ?????????? ?????????? ?????????? ???0-----0 000------- ---------- --???????0 -???---0?? ??00-??000 0?0-?????? 0????????? ?????????? ????????0- ?????????? ?????????? ???100---- ---0----?0 -----0--00 0-0????--- -????????? ?????????? ?????????? ?????????? ????-????? -??-?????? ?????????? 100------- ---00-0000 0------00- -0000-00-- ---1------ -00-0----1 0------00- -?00-0?--- 0-0------- ---------- 0--0------ ????????-1 -????-???0 ?----????? ????-?--?? ?0--?????- ?????????? ???0

Naraoia_compacta	1010?00??1 00?1000-00 0000104--- -010--0?0- -000-0---- -1100-00-1 000020000? 1010-----0 ----0000?? ?-0--000-0 --------10 00000----- ---00000-- 0?----?-00 1?110--111 1100-11101 11010-0100 ????????-- -------0-? -------00- --0-?????- ????---??- -0?0------ ---??????- -?-0-?000- -00?00---- ?0---?0?-- ---------2 11-0-00--- ----0-0000 00???????1 ?-20?????? ?????????? ?????????? ?????????? ???10?01-0 00000????? ?????????? ?????????0 -???---0?? 1200-11100 000-?????? 0?0??????1 1????????? ????????0- ?????????? ?1???????? ???100---- ---0----?0 -----0--00 0-0????--- -????????? ?????????? ?????????? ?????????? ????-????? -??-?????? ?????????? 100------- ---00-0000 0------00- -0000100-- ---1--1000 0---0----1 0------00- -000-00--- 0-0------- ---------- 0--0------ ????????-1 0????-???0 ?----????? ????-?--?? ?0--?????- ?????????? ???0

Naraoia_spinosa		1010?00?01 00?1000-00 0000104--- -010--0?1- -000-0---- -1100-00-1 000020000? 1010-----0 ----0000?? ?-0--000-0 --------10 01100----- ---00000-- 0?----?-00 1?110--111 1100-11010 11-10-0100 ????0???-- -------0-? -------00- --0-?????- ????---??- -0?0------ ---??????- -?-0-?000- -00?00---- ?0---?0?-- ---------2 11-0-00--- ----0-0000 00???????1 ?-20?????? ?????????? ?????????? ?????????? ???10?01-0 00000????? ?????????? ?????????0 -???---0?? 1200-11100 0?0-?????? 0?0??????1 1????????? ????????0- ?????????? ?????????? ???100---- ---0----?0 -----0--00 0-0????--- -????????? ?????????? ?????????? ?????????? ????-????? -??-?????? ?????????? 100------- ---00-0000 0------00- -0000100-- ---1--1000 {12}---0----1 0------00- -000-00--- 0-0------- ---------- 0--0------ ????????-1 0????-???0 ?----????? ????-?--?? ?0--?????- ?????????? ???0

Misszhouia		1010?00?01 01?1000-00 0000104--- -010--0?0- -000-0---- -1100-00-1 000020000? 1010-----0 ----0000?? ?-0--000-0 --------10 00100----- ---00000-- 0?----?-00 1?110--111 1100-11101 11-10-0100 ????0???-- -------0-? -------00- --0-?????- ????---??- -0?0------ ---??????- -?-0-?000- -00?00---- ?0---?0?-- ---------2 11-0-00--- ----0-0000 00???????1 ?-20?????? ?????????? ?????????? ?????????? ???10?01-0 00000????? ?????????? ?????????0 -???---0?? 1200-11100 0?0-?????? 0?0??????1 1????????? ????????0- ?????????? ?????????? ???100---- ---0----?0 -----0--00 0-0????--- -????????? ?????????? ?????????? ?????????? ????-????? -??-?????? ?????????? 100------- ---00-0000 0------00- -0000100-- ---1--1000 0---0----1 0------00- -000-00--- 0-0------- ---------- 0--0------ ????????-1 0????-???0 ?----????? ????-?--?? ?0--?????- ?????????? ???0

Naraoia_spinifer	1010?00?01 00?1000-00 000010?--- -010--0?1- -000-0---- -1100-00-1 000020000? 1000-----0 ----0000?? ?-0--000-0 --------10 11000----- ---00000-- 0?----?-00 1?110--111 1100-11101 11010-0100 ????????-- -------0-? -------00- --0-?????- ????---??- -0?0------ ---??????- -?-0-?000- -00?00---- ?0---?0?-- ---------2 11-0-00--- ----0-0000 00???????1 ?-20?????? ?????????? ?????????? ?????????? ???10?01-0 00000????? ?????????? ?????????0 -???---0?? 1200-11100 000-?????? 0?0??????1 1????????? ????????0- ?????????? ?1???????? ???100---- ---0----?0 -----0--00 0-0????--- -????????? ?????????? ?????????? ?????????? ????-????? -??-?????? ?????????? 100------- ---00-0000 0------00- -0000100-- ---1--1000 {12}---0----1 0------00- -000-00--- 0-0------- ---------- 0--0------ ????????-1 0????-???0 ?----????? ????-?--?? ?0--?????- ?????????? ???0

Naraoia_bertiensis	1010?00?01 00?1000-00 000010?--- -010--0?0- -000-0---- -1100-00-1 000020000? 1000-----0 ----0000?? ?-0--000-0 --------10 00000----- ---00000-- 0?----?-00 ??110-?111 ????-????? ?????????? ????????-? ???-?--??? --???--??- --?-?????- ????---??- -????????? ?????????? ?????????? ?????????? ?????????? ---------? ??-?-??--- ----0-???? ?0???????? ?-?0?????? ?????????? ?????????? ?????????? ???10?01-0 00000????? ?????????? ?????????0 -???---0?? 1200-11100 000-?????? 0?0??????1 1????????? ????????0- ?????????? ?1???????? ???100---- ---0----?0 -----0--00 0-0????--- -????????? ?????????? ?????????? ?????????? ????-????? -??-?????? ?????????? 100------- ---00-0000 0------00- -0000100-- ---1--1000 0---0----1 0-----?00- -000-00--- 0-0------- ---------- 0--0------ ????????-1 0????-???0 ?----????? ????-?--?? ?0--?????- ?????????? ???0

Naraoia_taijiangensis	1010?00?01 00?1000-00 000010?--- -010--0?0- -000-0---- -1100-00-1 000020000? 1010-----0 ----0000?? ?-0--000-0 --------10 00000----- ---00000-- 0?----?-00 ??110-?111 ????-????? ?????????? ????????-? ???-?--??? --???--??- --?-?????- ????---??- -????????? ?????????? ?????????? ?????????? ?????????? ---------? ??-?-??--- ----0-???? ?0???????? ?-?0?????? ?????????? ?????????? ?????????? ???10?01-0 00000????? ?????????? ?????????0 -???---0?? 1200-11100 000-?????? 0?0??????1 1????????? ????????0- ?????????? ?1???????? ???100---- ---0----?0 -----0--00 0-0????--- -????????? ?????????? ?????????? ?????????? ????-????? -??-?????? ?????????? 100------- ---00-0000 0------00- -0000100-- ---1--1000 0---0----1 0-----?00- -000-00--- 0-0------- ---------- 0--0------ ????????-1 0????-???0 ?----????? ????-?--?? ?0--?????- ?????????? ???0

Naraoia_halia		1010?00?01 00?1000-00 000010?--- -010--0?1- -000-0---- -1100-00-1 000020000? 1010-----0 ----0000?? ?-0--000-0 --------10 00000----- ---00000-- 0?----?-00 ??110-?111 ????-????? ?????????? ????????-? ???-?--??? --???--??- --?-?????- ????---??- -????????? ?????????? ?????????? ?????????? ?????????? ---------? ??-?-??--- ----0-???? ?0???????? ?-?0?????? ?????????? ?????????? ?????????? ???10?01-0 00000????? ?????????? ?????????0 -???---0?? 1200-11100 000-?????? 0?0??????1 1????????? ????????0- ?????????? ?1???????? ???100---- ---0----?0 -----0--00 0-0????--- -????????? ?????????? ?????????? ?????????? ????-????? -??-?????? ?????????? 100------- ---00-0000 0------00- -0000100-- ---1--1000 0---0----1 0-----?00- -000-00--- 0-0------- ---------- 0--0------ ????????-1 0????-???0 ?----????? ????-?--?? ?0--?????- ?????????? ???0

Kuamaia_lata		1010?00?01 1111000-00 000010?--- -010--0?0- -000-0---- -0110-1021 0000010000 0??0-----0 ----0000?? ?-0--000-0 -------010 11000----- ---00000-- 0?----?-00 1?110--111 110?-11011 10-10-0100 ????0???-- -------0-? -------00- --0-?????- ????---??- -0?0------ ---??????- -?-0-?000- -00?00---- ?0---?0?-- ---------2 ?1-0-00--- ----0-0000 00???????1 ?-20?????? ?????????? ?????????? ?????????? ???10?0100 01000????? ?????????? ?????????0 -???---0?? 1200-11200 0?0-?????? 0????????? ?????????? ????????0- ?????????? ?????????? ???100---- ---0----?0 -----0--00 0-0????--- -????????? ?????????? ?????????? ?????????? ????-????? -??-?????? ?????????? 100------- ---00-0000 0------00- -0000000-- ---1--1000 3---0----1 0------00- -000-00--- 0-0------- ---------- 0--0------ ????????-1 0????-???0 ?----????? ????-?--?? ?0--?????- ?????????? ???0

Kumaia_muricata		1010?00?01 1111000-00 000010?--- -010--0?0- -000-0---- -0110-1021 0000010000 0??0-----0 ----0000?? ?-0--000-0 -------010 11000----- ---00000-- 0?----?-00 1?110--111 110?-11011 10-10-0100 ????0???-- -------0-? -------00- --0-?????- ????---??- -0?0------ ---??????- -?-0-?000- -00?00---- ?0---?0?-- ---------2 ?1-0-00--- ----0-0000 00???????1 ?-20?????? ?????????? ?????????? ?????????? ???10?0100 01000????? ?????????? ?????????0 -???---0?? 1200-11200 0?0-?????? 0????????? ?????????? ????????0- ?????????? ?????????? ???100---- ---0----?0 -----0--00 0-0????--- -????????? ?????????? ?????????? ?????????? ????-????? -??-?????? ?????????? 100------- ---00-0000 0------00- -0000000-- ---1--1000 4---0----1 0------00- -000-00--- 0-0------- ---------- 0--0------ ????????-1 0????-???0 ?----????? ????-?--?? ?0--?????- ?????????? ???0

Rhombicalvaria		1010?00?01 11?1000-00 000010?--- -0?0--0?1- -000-0---- -0110-1021 0000010000 0??0-----0 ----0000?? ?-0--000-0 -------010 11000----- ---00000-- 0?----?-00 ??110-?111 ????-????? ?????????? ????????-? ???-?--??? --???--??- --?-?????- ????---??- -????????? ?????????? ?????????? ?????????? ?????????? ---------? ??-?-??--- ----0-???? ?0???????? ?-?0?????? ?????????? ?????????? ?????????? ???10?0100 01000????? ?????????? ?????????0 -???---0?? 1200-11200 0?0-?????? 0????????? ?????????? ????????0- ?????????? ?????????? ????00---- ---0----?0 -----0--00 0-0????--- -????????? ?????????? ?????????? ?????????? ????-????? -??-?????? ?????????? 100------- ---00-0000 0------00- -0000000-- ---1--1000 2---0----1 0-----?00- -000-00--- 0-0------- ---------- 0--0------ ????????-1 0????-???0 ?----????? ????-?--?? ?0--?????- ?????????? ???0

Helmetia		1010?00?01 1111000-00 0000103--- -0?0--0?0- -000-0---- -0110-1021 0000010000 0??0-----0 ----0000?? ?-0--000-0 -------010 11000----- ---00000-- 0?----?-00 ??110-?111 ????-????? ?????????? ????????-? ???-?--??? --???--??- --?-?????- ????---??- -????????? ?????????? ?????????? ?????????? ?????????? ---------? ??-?-??--- ----0-???? ?0???????? ?-?0?????? ?????????? ?????????? ?????????? ???10?0100 0?000????? ?????????? ?????????0 -???---0?? 1200-11200 0?0-?????? 0????????? ?????????? ????????0- ?????????? ?????????? ????00---- ---0----?0 -----0--00 0-0????--- -????????? ?????????? ?????????? ?????????? ????-????? -??-?????? ?????????? 100------- ---00-0000 0------00- -0000000-- ---1--1000 3---0----1 0-----?00- -000-00--- 0-0------- ---------- 0--0------ ????????-1 0????-???0 ?----????? ????-?--?? ?0--?????- ?????????? ???0

Skioldia		1010?00?01 1111000-00 000010?--- -000--0?0- -1---0---- -0100-1?-1 000011000? 0000-----0 ----0000?? ?-0--000-0 --------10 00?00----- ---00000-- 0?----?-00 ??110-?111 ????-?1??? 10??0-0100 ????0???-- -------?-? -------00- --0-?????- ????---??- -0?0------ ---??????- -?-0-?000- -0??00---- ?0---?0?-- ---------2 ?1-0-00--- ----0-0000 ?0???????? ?-?0?????? ?????????? ?????????? ?????????? ???10?0100 01000????? ?????????? ?????????0 -???---0?? 1200-11200 0?0-?????? 0????????? ?????????? ????????0- ?????????? ?????????? ????00---- ---0----?0 -----0--00 0-0????--- -????????? ?????????? ?????????? ?????????? ????-????? -??-?????? ?????????? 100------- ---00-0000 0------00- -0000000-- ---1--1000 1---0----1 0------00- -000-00--- 0-0------- ---------- 0--0------ ????????-1 0????-???0 ?----????? ????-?--?? ?0--?????- ?????????? ???0

Tegopelte		1010?00?01 11?1000-00 000010?--- -000--0?0- -1---0---- -0100-0?-1 0000??000? 0000-----0 ----0000?? ?-0--000-0 --------10 00?00----- ---00000-- 0?----?-00 1?110--111 110?-????? ?????00100 ????0???-- -------0-? -------00- --0-?????- ????---??- -0?0------ ---??????- -?-0-?000- -00?00---- ?0---?0?-- ---------2 ?1-0-00--- ----0-0000 00???????1 ?-?0?????? ?????????? ?????????? ?????????? ???10?0100 0?000????? ?????????? ?????????0 -???---0?? 1200-11?00 0?0-?????? 0????????? ?????????? ????????0- ?????????? ?????????? ???100---- ---0----?0 -----0--00 0-0????--- -????????? ?????????? ?????????? ?????????? ????-????? -??-?????? ?????????? 100------- ---00-0000 0------00- -0000000-- ---1--1000 0---0----1 0------00- -000-00--- 0-0------- ---------- 0--0------ ????????-1 0????-???0 ?----????? ????-?--?? ?0--?????- ?????????? ???0

Saperion		1010?00?01 1111000-00 000010?--- -000--0?0- -1---0---- -0100-00-1 000011000? 0000-----0 ----0000?? ?-0--000-0 --------10 00?00----- ---00000-- 0?----?-00 1?110--111 110?-?1011 10-10-0100 ????0???-- -------0-? -------00- --0-?????- ????---??- -0?0------ ---??????- -?-0-?000- -00?00---- ?0---?0?-- ---------2 ?1-0-00--- ----0-0000 -0???????1 ?-20?????? ?????????? ?????????? ?????????? ???10?0100 01000????? ?????????? ?????????0 -???---0?? 1200-11200 0?0-?????? 0????????? ?????????? ????????0- ?????????? ?????????? ????00---- ---0----?0 -----0--00 0-0????--- -????????? ?????????? ?????????? ?????????? ????-????? -??-?????? ?????????? 100------- ---00-0000 0------00- -0000000-- ---1--1000 0---0----1 0------00- -000-00--- 0-0------- ---------- 0--0------ ????????-1 0????-???0 ?----????? ????-?--?? ?0--?????- ?????????? ???0

Kangacaris_zhangi	1010?00?01 0001000-00 0000114--- -000--0?0- -000-0---- -0100-1001 0000000001 1010-----0 ----0000?? ?-0--000-0 -------010 00100----- ---00000-- 0?----?-00 1?110--111 110?-????? ?????-0100 ????0???-- -------?-? -------?0- --0-?????- ????---??- -0?0------ ---??????- -?-0-?000- -0??00---- ?0---?0?-- ---------2 ??-0-00--- ----0-0000 ?0???????? ?-?0?????? ?????????? ?????????? ?????????? ???0-----0 00000????? ?????????? ?????????0 -???---0?? 1200-11110 0?0-?????? 0????????? ?????????? ????????0- ?????????? ?????????? ????00---- ---0----?0 -----0--00 0-0????--- -????????? ?????????? ?????????? ?????????? ????-????? -??-?????? ?????????? 100------- ---00-0000 0------00- -0000000-- ---1--1011 0---0----1 0------00- -000-00--- 0-0------- ---------- 0--0------ ????????-1 -????-???0 ?----????? ????-?--?? ?0--?????- ?????????? ???0

Kangacaris_shui		1010?00?01 0001000-00 0000114--- -000--0?0- -000-0---- -0100-1001 0000000001 1010-----0 ----0000?? ?-0--000-0 -------010 00100----- ---00000-- 0?----?-00 1?110--111 110?-????? ?????-0100 ????0???-- -------?-? -------?0- --0-?????- ????---??- -0?0------ ---??????- -?-0-?000- -0??00---- ?0---?0?-- ---------2 ??-0-00--- ----0-0000 ?0???????? ?-?0?????? ?????????? ?????????? ?????????? ???0-----0 00000????? ?????????? ?????????0 -???---0?? 1200-11110 0?0-?????? 0????????? ?????????? ????????0- ?????????? ?????????? ????00---- ---0----?0 -----0--00 0-0????--- -????????? ?????????? ?????????? ?????????? ????-????? -??-?????? ?????????? 100------- ---00-0000 0------00- -0000000-- ---1--1011 0---0----1 0------00- -000-00--- 0-0------- ---------- 0--0------ ????????-1 -????-???0 ?----????? ????-?--?? ?0--?????- ?????????? ???0

Emucaris		1010?00?01 0001000-00 0000114--- -000--0?0- -000-0---- -0100-1001 0000000001 1010-----0 ----0000?? ?-0--000-0 -------010 00100----- ---00000-- 0?----?-00 1?110--111 110?-????? ?????-0100 ????0???-- -------0-? -------?0- --0-?????- ????---??- -0?0------ ---??????- -?-0-?000- -0??00---- ?0---?0?-- ---------2 1?-0-00--- ----0-0000 00???????1 ?-?0?????? ?????????? ?????????? ?????????? ???0-----0 00000????? ?????????? ?????????0 -???---0?? 1200-11110 0?0-?????? 0????????? ?????????? ????????0- ?????????? ?????????? ????00---- ---0----?0 -----0--00 0-0????--- -????????? ?????????? ?????????? ?????????? ????-????? -??-?????? ?????????? 100------- ---00-0000 0------00- -0000000-- ---1--1001 0---0----1 0------00- -000-00--- 0-0------- ---------- 0--0------ ????????-1 -????-???0 ?----????? ????-?--?? ?0--?????- ?????????? ???0

Buenaspis		1010?00?01 0001000-00 000010?--- -000--0?0- -000-0---- -1100-1?11 0000000000 0110-----0 ----0000?? ?-0--000-0 -------01? 00200----- ---00000-- 0?----?-00 ?????????? ?????????? ??????0??? ????????-? ???-?--??? --???--??- --?-?????- ????---??- -????????? ?????????? ?????????? ?????????? ?????????? ---------? ??-?-??--- ----0-???? ?0???????? ?-?0?????? ?????????? ?????????? ?????????? ?????????0 00000????? ?????????? ?????????0 -???---0?? ??00-????0 0?0-?????? 0????????? ?????????? ????????0- ?????????? ?????????? ????00---- ---0----?0 -----0--00 0-0????--- -????????? ?????????? ?????????? ?????????? ????-????? -??-?????? ?????????? 100------- ---00-0000 0------00- -0000000-- ---1--1000 0---0----1 0-----?00- -?00-0?--- 0-0------- ---------- 0--0------ ????????-1 ?????-???0 ?----????? ????-?--?? ?0--?????- ?????????? ???0

Tarricola		1010?00?01 00?1000-00 000011?--- -000--0?0- -010-0---- -1100-1?11 0000000001 1000-----0 ----0000?? ?-0--000-0 -------011 00200----- ---00000-- 0?----?-00 ?????????? ?????????? ??????0??? ????????-? ???-?--??? --???--??- --?-?????- ????---??- -????????? ?????????? ?????????? ?????????? ?????????? ---------? ??-?-??--- ----0-???? ?0???????? ?-?0?????? ?????????? ?????????? ?????????? ?????????0 00000????? ?????????? ?????????0 -???---0?? ??00-????0 0?0-?????? 0????????? ?????????? ????????0- ?????????? ?????????? ????00---- ---0----?0 -----0--00 0-0????--- -????????? ?????????? ?????????? ?????????? ????-????? -??-?????? ?????????? 100------- ---00-0000 0------00- -0000000-- ---1--1000 0---0----1 0-----?00- -?00-0?--- 0-0------- ---------- 0--0------ ????????-1 ?????-???0 ?----????? ????-?--?? ?0--?????- ?????????? ???0

Soomaspis		1010?00?01 00?1000-00 000011?--- -000--0?0- -010-0---- -1100-1?11 0000000001 1?00-----0 ----0000?? ?-0--000-0 -------011 00200----- ---00000-- 0?----?-00 ?????????? ?????????? ??????0??? ????????-? ???-?--??? --???--??- --?-?????- ????---??- -????????? ?????????? ?????????? ?????????? ?????????? ---------? ??-?-??--- ----0-???? ?0???????? ?-?0?????? ?????????? ?????????? ?????????? ?????????0 00000????? ?????????? ?????????0 -???---0?? ??00-????0 0?0-?????? 0????????? ?????????? ????????0- ?????????? ?????????? ????00---- ---0----?0 -----0--00 0-0????--- -????????? ?????????? ?????????? ?????????? ????-????? -??-?????? ?????????? 100------- ---00-0000 0------00- -0000000-- ---1--1010 0---0----1 0-----?00- -?00-0?--- 0-0------- ---------- 0--0------ ????????-1 ?????-???0 ?----????? ????-?--?? ?0--?????- ?????????? ???0

Liwia			1010?00?01 0001000-00 0000???--- -000--0?0- -010-0---- -1100-1011 0000000001 1000-----0 ----0000?? ?-0--000-0 -------010 01200----- ---00000-- 0?----?-00 1?110-?11? ??????1??? 1???0-0100 ????0???-- -------?-? -------00- --0-?????- ????---??- -0?0------ ---??????- -?-0-?000- -0??00---- ?0---?0?-- ---------2 ?1-0-00--- ----0-0000 ?0???????? ?-?0?????? ?????????? ?????????? ?????????? ?????????0 0??00????? ?????????? ?????????0 -???---0?? ??00-????0 0?0-?????? 0????????? ?????????? ????????0- ?????????? ?????????? ????00---- ---0----?0 -----0--00 0-0????--- -????????? ?????????? ?????????? ?????????? ????-????? -??-?????? ?????????? 100------- ---00-0000 0------00- -0000000-- ---1--1000 1---0----1 0------00- -000-00--- 0-0------- ---------- 0--0------ ????????-1 ?????-???0 ?----????? ????-?--?? ?0--?????- ?????????? ???0

Eoredlichia		1011?00??1 0001010-00 0000103--- -010--0?1- -000-0---- -0100-1021 0000000000 0111-----0 ----0000?? ?-0--000-0 -------110 00000----- ---00000-- 0?----?-00 1?110--111 1100-11000 10-10-0100 ????????-- -------0-? -------00- --0-?????- ????---??- -0?0------ ---??????- -?-0-?000- -00?00---- ?0---?0?-- ---------2 11-0-00--- ----0-0000 00???????1 ?-20?????? ?????????? ?????????? ?????????? ???1000010 10000????? ?????????? ?????????0 -00----0?? 1200-11300 000-?????? 0?0??????? ?????????? ????????0- ?????????? ?1???????? ???100---- ---0----?0 -----0--00 0-0????--- -????????? ?????????? ?????????? ?????????? ????-????? -??-?????? ?????????? 100------- ---0000000 0------00- -0000000-- ---1--1000 0---0----1 0------00- -000-00--- 0-0------- ---------- 0--0------ ????????-1 0????-???0 ?----????? ????-?--?? ?0--?????- ?????????? ???0

Olenoides		1011?00??1 0001010-00 0000103--- -010--0?1- -000-0---- -0100-1021 0000000000 0111-----0 ----0000?? ?-0--000-0 -------010 01000----- ---0?000-- 0?----?-00 1?110--111 1100-11001 10-10-0100 ????????-- -------0-? -------00- --0-?????- ????---??- -0?0------ ---??????- -?-0-?000- -00?00---- ?0---?0?-- ---------2 11-0-00--- ----0-0000 00???????1 ?-20?????? ?????????? ?????????? ?????????? ???1000010 10000????? ?????????? ?????????0 -00----0?? 1200-11300 000-?????? 0?0??????1 1????????? ????????0- ?????????? ?1???????? ???100---- ---0----?0 -----0--00 0-0????--- -????????? ?????????? ?????????? ?????????? ????-0???? -??-?????? ?????????? 100------- ---0000000 0------00- -0000000-- ---1--1000 0---0----1 0------00- -000-00--- 0-0------- ---------- 0--0------ ????????-1 0????-???0 ?----????? ????-?--?? ?0--?????- ?????????? ???0

Agnostus		1011?00??1 0001000-00 0000103--- -010--0?1- -000-0---- -0100-10?1 000000000- 1011-----0 ----0000?? ?-0--000-0 -------010 02000----- ---00000-- 0?----?000 1?110--111 1100110??? ??001-0100 ????0???-- -------0-? -------00- --0-?????- ????---??- -1?0------ ---??????? ???0--000- -00?00---- ?0---?0?-- ---------2 ?1-0-00--- ----0-0000 00???????? ?-30?????? ?????????? ?????????? ?????????? ???0-----0 000------- ---------- --???????0 -00----0?? 1200-11300 000-?????? ??0??????? ?????????? ?????0??0- ?????????? ?????????? ???10----- ---0----?0 -----0--00 0-0?0??--- -????????? ?????????? ?????????? ?????????? ????-00??? -??-?????? ?????????? 100------- ---0000000 0------00- -0000000-- ---1---000 0---0----1 0------01- -000-00--- 0-0------- ---------- 0--0------ ????????-1 -????-???0 ?----????? ????-?--?? ?0--?????- ?????????? ?0?0

Molaria			1010?00?01 0001000-00 0000??3--- -000--0?0- -000-0---- -0100-1?11 0000000?0- -000-----0 ----0000?? ?-0--001?0 -------10- ---00----- ---00001-- 1?0-11?000 1?110--111 1???-1100? 10??0-0100 ????0???-- -------0-? -------00- --0-?????- ????---??- -0?0------ ---??????- -?-0-?000- -00?00---- ?0---?0?-- ---------2 01-0-00--- ----0-0000 0????????1 ?-20?????? ?????????? ?????????? ?????????? ???0-----0 0-0------- ---------- --???????0 -???---0?? 1200-????0 0?0-?????? 0?0??????? 0????????? ????????0- ?????????? ?????????? ???100---- ---0----?0 -----0--00 0-0????--- -????????? ?????????? ?????????? ?????????? ????-????? -??-?????? ?????????? 100------- ---00-0001 0------00- -0000-00-- ---1------ -0000-0--1 0------00- -?00-0?--- 0-0------- ---------- 0--0------ ????????-1 -????-???0 ?----????? ????-?--?? ?0--?????- ?????????? ???0

Emeraldella_brocki	1010?00??1 0001000-00 0000103--- -000--0?0- -000-0---- -0100-1011 0000000?0- -000-----0 ----0000?? ?-0--01100 -------10- ---00----- ---000012- 1?0-11?000 1?110--111 110?-11001 10-10-0100 ????0???-- -------0-? --------0- --0-?????- ????---??- -0?0------ ---??????- -?-0-?000- -00?00---- ?0---?0?-- ---------2 01-0-00--- ----0-0000 01???????1 ?-20?????? ?????????? ?????????? ?????????? ???0-----0 0-0------- ---------- --???????0 -???---0?? 1200-11000 0?0-?????? 0?0??????? 0????????? ????????0- ?????????? ?????????? ???100---- ---0----?0 -----0--00 0-0????--- -????????? ?????????? ?????????? ?????????? ????-????? -??-?????? ?????????? 100------- ---00-0001 0------00- -0000-00-- ---1------ -0000-1--1 0------00- -100-00--- 0-0------- ---------- 0--0------ ????????-1 -????-???0 ?----????? ????-?--?? ?0--?????- ?????????? ???0

Emeraldella_brutoni	1010?00??1 00?1000-00 0000???--- -000--0?0- -000-0---- -0100-1011 0000000?0- -000-----0 ----0000?? ?-0--0???0 -------10- ---00----- ---000012- 1?0-11?000 ?????????? ?????????? ??????0??? ????????-? ???-?--??? --???--??- --?-?????- ????---??- -????????? ?????????? ?????????? ?????????? ?????????? ---------? ??-?-??--- ----0-???? ?????????? ?-?0?????? ?????????? ?????????? ?????????? ?????????0 00000????? ?????????? ?????????0 -???---0?? ??00-????0 0?0-?????? 0????????? ?????????? ????????0- ?????????? ?????????? ????00---- ---0----?0 -----0--00 0-0????--- -????????? ?????????? ?????????? ?????????? ????-????? -??-?????? ?????????? 100------- ---00-000? 0------00- -0000-00-- ---1------ -0000-1--1 0-----?00- -?00-0?--- 0-0------- ---------- 0--0------ ????????-1 ?????-???0 ?----????? ????-?--?? ?0--?????- ?????????? ???0

Sidneyia		1010?00?01 0001000-00 0000120--- -000--0?0- -000-0---- -0100-1011 000000000- -000-----0 ----0000?? ?-0--01120 -------10- ---00----- ---000010- 1?1-00?000 1?110--111 110?-10??- 10-00-0100 ????0???-- -------0-? --------0- --0-?????- ????---??- -0?0------ ---??????- -?-0-?000- -00?00---- ?0---?0?-- ---------2 01-0-00--- ----0-0000 01???????1 ?-20?????? ?????????? ?????????? ?????????? ???10?0100 00000????? ?????????? ?????????0 -???---0?? 1200-11000 0?0-?????? 0?0??????? ?????????? ????????0- ?????????? ?????????? ???100---- ---0----?0 -----0--00 0-0????--- -????????? ?????????? ?????????? ?????????? ????-????? -??-?????? ?????????? 100------- ---00-0001 0------00- -0000-00-- ---1------ -0000-1--1 0------00- -100-0---- 0-0------- ---------- 0--0------ ????????-1 0????-???0 ?----????? ????-?--?? ?0--?????- ?????????? ???0

Sanctacaris		1010?00?01 0001000-00 0000??6--- -0?0--0?0- -000-0---- -0100-1011 000000000- -000-----0 ----0000?? ?-0--01120 -------10- ---00----- ---00000-- 1?1-00?000 1?110--111 110?-1???- 10-?0-0110 ????0???-- -------0-? --------0- --0-?????- ????---??- -0?0------ ---??????- -?-0-?000- -00?00---- ?0---?0?-- ---------2 01-0-00--- ----0-0000 01???????1 ?-20?????? ?????????? ?????????? ?????????? ???10?0??0 00000????? ?????????? ?????????0 -???---0?? 1200-????0 0?0-?????? 0?0??????? ?????????? ????????0- ?????????? ?????????? ???100---- ---0----?0 -----0--00 0-0????--- -????????? ?????????? ?????????? ?????????? ????-????? -??-?????? ?????????? 100------- ---00-0001 0------00- -0000-00-- ---1------ -0000----1 0------00- -000-00--- 0-0------- ---------- 0--0------ ????????-1 0????-???0 ?----????? ????-?--?? ?0--?????- ?????????? ???0

Kwanyinaspis		1010?00?01 0001000-00 000010?--- -01---0?0- -000-0---- -0110-1011 000000000- -000-----0 ----0000?? ?-0--0?0?0 -------10- ---00----- ---0000?-- 1?00?00?00 1?110--111 110?-10--- 1-??0-0100 ????0???-- -------0-? --------0- --0-?????- ????---??- -0?0------ ---??????- -?-0-?000- -00?00---- ?0---?0?-- ---------2 ?1-0-00--- ----0-0000 00???????? ?-20?????? ?????????? ?????????? ?????????? ???1000010 01000????? ?????????? ?????????0 -???---0?? 1200-11000 0?0-?????? 0????????? ?????????? ????????0- ?????????? ?????????? ????00---- ---0----?0 -----0--00 0-0????--- -????????? ?????????? ?????????? ?????????? ????-????? -??-?????? ?????????? 100------- ---0000000 0------00- -0000-00-- ---1------ -000???--1 0------00- -000-00--- 0-0------- ---------- 0--0------ ????????-1 0????-???0 ?----????? ????-?--?? ?0--?????- ?????????? ???0

Kodymirus		1010?00?01 0001000-00 000010?--- -01---0?0- -000-0---- -0100-1?11 000000000- -000-----0 ----0000?? ?-0--0?0?0 -------10- ---00----- ---0000?-- 1?001???00 1?110--111 110?-1???? ????0????? ????????-? ???-?--??? --???--??- --?-?????- ????---??- -0???????? ?????????? ?????????? ?????????? ?????????? ---------? ??-0-00--- ----0-0000 ?????????? ?-?0?????? ?????????? ?????????? ?????????? ???1000010 00000????? ?????????? ?????????0 -???---0?? 1200-11000 0?0-?????? 0????????? ?????????? ????????0- ?????????? ?????????? ????00---- ---0----?0 -----0--00 0-0????--- -????????? ?????????? ?????????? ?????????? ????-????? -??-?????? ?????????? 100------- ---00-0000 0------00- -0001-00-- ---1------ -1000-?--1 0-----?0?- -?00-0?--- 0-0------- ---------- 0--0------ ????????-1 0????-???0 ?----????? ????-?--?? ?0--?????- ?????????? ???0

Beckwithia		1012?00?01 0001010-00 000010?--- -01---0?1- -000-0---- -0100-1?11 000000?00- -000-----0 ----0000?? ?-0--0?0?0 -------10- ---00----- ---00001-- 1?001???00 1?110--111 110?-1???? ????0????? ????????-? ???-?--??? --???--??- --?-?????- ????---??- -0???????? ?????????? ?????????? ?????????? ?????????? ---------? ??-0-00--- ----0-0000 ?????????? ?-?0?????? ?????????? ?????????? ?????????? ???1000010 00000????? ?????????? ?????????0 -???---0?? 1200-????0 0?0-?????? 0????????? ?????????? ????????0- ?????????? ?????????? ????00---- ---0----?0 -----0--00 0-0????--- -????????? ?????????? ?????????? ?????????? ????-????? -??-?????? ?????????? 100------- ---0010000 0------00- -0?01-00-- ---1------ -000??1--1 0-----?0?- -?00-0?--- 0-0------- ---------- 0--0------ ????????-1 0????-???0 ?----????? ????-?--?? ?0--?????- ?????????? ???0

Uarthrus		1012?00?01 00010?0-00 000010?--- -0?---0?0- -000-0---- -0100-1?11 0000000?0- -000-----0 ----0000?? ?-0--01020 -------10- ---00----- ---0000?-- 1?001???00 1?110--111 110?-1???? ????0????? ????????-? ???-?--??? --???--??- --?-?????- ????---??- -0???????? ?????????? ?????????? ?????????? ?????????? ---------? ??-0-00--- ----0-0000 ?????????? ?-?0?????? ?????????? ?????????? ?????????? ???1000010 00000????? ?????????? ?????????0 -???---0?? 1200-????0 0?0-?????? 0????????? ?????????? ????????0- ?????????? ?????????? ????00---- ---0----?0 -----0--00 0-0????--- -????????? ?????????? ?????????? ?????????? ????-????? -??-?????? ?????????? 100------- ---00?0000 0------00- -0000-00-- ---1------ -00010?--1 0-----?0?- -?00-0?--- 0-0------- ---------- 0--0------ ????????-1 0????-???0 ?----????? ????-?--?? ?0--?????- ?????????? ???0

Aglaspella		1012?00?01 0001010-00 000010?--- -01---0?0- -000-0---- -0100-1?11 000000010- -000-----0 ----0000?? ?-0--01020 -------10- ---00----- ---00001-- 1?001???00 1?110--111 110?-1???? ????0????? ????????-? ???-?--??? --???--??- --?-?????- ????---??- -0???????? ?????????? ?????????? ?????????? ?????????? ---------? ??-0-00--- ----0-0000 ?????????? ?-?0?????? ?????????? ?????????? ?????????? ???1000010 00000????? ?????????? ?????????0 -???---0?? 1200-????0 0?0-?????? 0????????? ?????????? ????????0- ?????????? ?????????? ????00---- ---0----?0 -----0--00 0-0????--- -????????? ?????????? ?????????? ?????????? ????-????? -??-?????? ?????????? 100------- ---0000010 0------00- -0100-00-- ---1------ -100101--1 0-----?0?- -?00-0?--- 0-0------- ---------- 0--0------ ????????-1 0????-???0 ?----????? ????-?--?? ?0--?????- ?????????? ???0

Glypharthrus		1012?00?01 0001010-00 000010?--- -01---0?1- -000-0---- -0100-1?11 000000010- -000-----0 ----0000?? ?-0--01020 -------10- ---00----- ---00001-- 1?001???00 1?110--111 110?-1???? ????0????? ????????-? ???-?--??? --???--??- --?-?????- ????---??- -0???????? ?????????? ?????????? ?????????? ?????????? ---------? ??-0-00--- ----0-0000 ?????????? ?-?0?????? ?????????? ?????????? ?????????? ???1000010 00000????? ?????????? ?????????0 -???---0?? 1200-????0 0?0-?????? 0????????? ?????????? ????????0- ?????????? ?????????? ????00---- ---0----?0 -----0--00 0-0????--- -????????? ?????????? ?????????? ?????????? ????-????? -??-?????? ?????????? 100------- ---0000110 0------00- -0110-00-- ---1------ -100111--1 0-----?0?- -?00-0?--- 0-0------- ---------- 0--0------ ????????-1 0????-???0 ?----????? ????-?--?? ?0--?????- ?????????? ???0

Aglaspis		1012?00?01 0001010-00 0000103--- -01---0?1- -000-0---- -0100-1011 000000010- -000-----0 ----0000?? ?-0--01020 -------10- ---00----- ---00001-- 1?001???00 1?110--111 110?-1???? 1???0-0100 ????0???-- -------0-? --------0- --0-?????- ????---??- -0?0------ ---??????- -?-0-?000- -00?00---- ?0---?0?-- ---------2 ?1-0-00--- ----0-0000 00???????? ?-20?????? ?????????? ?????????? ?????????? ???1000010 00000????? ?????????? ?????????0 -???---0?? 1200-11000 0?0-?????? 0????????? ?????????? ????????0- ?????????? ?????????? ????00---- ---0----?0 -----0--00 0-0????--- -????????? ?????????? ?????????? ?????????? ????-????? -??-?????? ?????????? 100------- ---0010110 0------00- -0110-00-- ---1------ -100101--1 0------00- -?00-0?--- 0-0------- ---------- 0--0------ ????????-1 0????-???0 ?----????? ????-?--?? ?0--?????- ?????????? ???0

Chraspedops		1012?00?01 0001010-00 000010?--- -01---0?0- -000-0---- -0100-1?11 000000010- -000-----0 ----0000?? ?-0--01020 -------10- ---00----- ---00001-- 1?001???00 1?110--111 110?-1???? ????0????? ????????-? ???-?--??? --???--??- --?-?????- ????---??- -0???????? ?????????? ?????????? ?????????? ?????????? ---------? ?1-0-00--- ----0-0000 ?????????? ?-?0?????? ?????????? ?????????? ?????????? ???1000010 00000????? ?????????? ?????????0 -???---0?? 1200-????0 0?0-?????? 0????????? ?????????? ????????0- ?????????? ?????????? ????00---- ---0----?0 -----0--00 0-0????--- -????????? ?????????? ?????????? ?????????? ????-????? -??-?????? ?????????? 100------- ---0000010 0------00- -0100-00-- ---1------ -010???--1 0-----?0?- -?00-0?--- 0-0------- ---------- 0--0------ ????????-1 0????-???0 ?----????? ????-?--?? ?0--?????- ?????????? ???0

Australaglaspis		1012?00?01 0001010-00 000010?--- -01---0?0- -00?-0---- -0100-1?11 000000010- -000-----0 ----0000?? ?-0--01020 -------10- ---00----- ---00001-- 1?001???00 1?110--111 110?-1???? ????0????? ????????-? ???-?--??? --???--??- --?-?????- ????---??- -0???????? ?????????? ?????????? ?????????? ?????????? ---------? ?1-0-00--- ----0-0000 ?????????? ?-?0?????? ?????????? ?????????? ?????????? ???1000010 00000????? ?????????? ?????????0 -???---0?? 1200-11000 0?0-?????? 0????????? ?????????? ????????0- ?????????? ?????????? ????00---- ---0----?0 -----0--00 0-0????--- -????????? ?????????? ?????????? ?????????? ????-????? -??-?????? ?????????? 100------- ---00000?0 0------00- -0?00-00-- ---1------ -010111--1 0-----?0?- -?00-0?--- 0-0------- ---------- 0--0------ ????????-1 0????-???0 ?----????? ????-?--?? ?0--?????- ?????????? ???0

Chinese_aglaspidid	1012?00?01 0001010-00 000010?--- -01---0?1- -0?0-0---- -?100-1?21 000000?10- -100-----0 ----0000?? ?-0--0???0 -------10- ---00----- ---00001-- 1?000???00 1?110--111 110?-1???? ????0????? ????????-? ???-?--??? --???--??- --?-?????- ????---??- -0???????? ?????????? ?????????? ?????????? ?????????? ---------? ??-0-00--- ----0-0000 ?????????? ?-?0?????? ?????????? ?????????? ?????????? ???1000010 00000????? ?????????? ?????????0 -???---0?? 1200-????0 0?0-?????? 0????????? ?????????? ????????0- ?????????? ?????????? ????00---- ---0----?0 -----0--00 0-0????--- -????????? ?????????? ?????????? ?????????? ????-????? -??-?????? ?????????? 100------- ---0000010 0------00- -010?-00-- ---1------ -?00??1--1 0-----?0?- -?00-0?--- 0-0------- ---------- 0--0------ ????????-1 0????-???0 ?----????? ????-?--?? ?0--?????- ?????????? ???0

Quasimodaspis		1012?00?01 0001010-00 000010?--- -01---0?0- -000-0---- -0100-1?11 0000000?0- -000-----0 ----0000?? ?-0--0?0?0 -------10- ---00----- ---0000?-- 1?000???00 1?110--111 110?-1???? ????0????? ????????-? ???-?--??? --???--??- --?-?????- ????---??- -0???????? ?????????? ?????????? ?????????? ?????????? ---------? ??-0-00--- ----0-0000 ?????????? ?-?0?????? ?????????? ?????????? ?????????? ???1000010 00000????? ?????????? ?????????0 -???---0?? 1200-????0 0?0-?????? 0????????? ?????????? ????????0- ?????????? ?????????? ????00---- ---0----?0 -----0--00 0-0????--- -????????? ?????????? ?????????? ?????????? ????-????? -??-?????? ?????????? 100------- ---0000000 0------00- -0000-00-- ---1------ -000???--1 0-----?0?- -?00-0?--- 0-0------- ---------- 0--0------ ????????-1 0????-???0 ?----????? ????-?--?? ?0--?????- ?????????? ???0

Flobertia		1012?00?01 0001010-00 000010?--- -0?---0?0- -000-0---- -0100-1?11 000000010- -000-----0 ----0000?? ?-0--0?0?0 -------??? ???00----- ---00001-- 1???1???00 1?110--111 110?-1???? ????0????? ????????-? ???-?--??? --???--??- --?-?????- ????---??- -0???????? ?????????? ?????????? ?????????? ?????????? ---------? ?1-0-00--- ----0-0000 ?????????? ?-?0?????? ?????????? ?????????? ?????????? ???1000010 00000????? ?????????? ?????????0 -???---0?? 1200-11000 0?0-?????? 0????????? ?????????? ????????0- ?????????? ?????????? ????00---- ---0----?0 -----0--00 0-0????--- -????????? ?????????? ?????????? ?????????? ????-????? -??-?????? ?????????? 100------- ---0000001 1------00- -0100-00-- ---1------ -?0???1--1 0-----?0?- -?00-0?--- 0-0------- ---------- 0--0------ ????????-1 0????-???0 ?----????? ????-?--?? ?0--?????- ?????????? ???0

Cyclopites		1012?00?01 0001010-00 000010?--- -00---0?0- -000-0---- -0100-1?11 000000010- -000-----0 ----0000?? ?-0--01020 -------10- ---00----- ---00001-- 1?001???00 1?110--111 110?-1???? ????0????? ????????-? ???-?--??? --???--??- --?-?????- ????---??- -0???????? ?????????? ?????????? ?????????? ?????????? ---------? ??-0-00--- ----0-0000 ?????????? ?-?0?????? ?????????? ?????????? ?????????? ???1000010 00000????? ?????????? ?????????0 -???---0?? 1200-????0 0?0-?????? 0????????? ?????????? ????????0- ?????????? ?????????? ????00---- ---0----?0 -----0--00 0-0????--- -????????? ?????????? ?????????? ?????????? ????-????? -??-?????? ?????????? 100------- ---000000? ?------00- -0100-00-- ---1------ -0001??--1 0-----?0?- -?00-0?--- 0-0------- ---------- 0--0------ ????????-1 0????-???0 ?----????? ????-?--?? ?0--?????- ?????????? ???0

Chlupacaris		1012?00?01 0001000-00 000010?--- -0?---0?0- -0??-0---- -0100-1??1 0000?00?0- -000-----0 ----0000?? ?-0--01??0 -------?0- ---00----- ---00001-- 1?000???00 1?110--111 110?-1???? ????0????? ????????-? ???-?--??? --???--??- --?-?????- ????---??- -0???????? ?????????? ?????????? ?????????? ?????????? ---------? ??-0-00--- ----0-0000 ?????????? ?-?0?????? ?????????? ?????????? ?????????? ???1000010 00000????? ?????????? ?????????0 -???---0?? 1200-11?00 0?0-?????? 0????????? ?????????? ????????0- ?????????? ?????????? ????00---- ---0----?0 -----0--00 0-0????--- -????????? ?????????? ?????????? ?????????? ????-????? -??-?????? ?????????? 100------- ---00?0001 1------00- -0100-00-- ---1------ -000111--1 0-----?0?- -?00-0?--- 0-0------- ---------- 0--0------ ????????-1 0????-???0 ?----????? ????-?--?? ?0--?????- ?????????? ???0

Tremaglaspis		1012?00?01 0001000-00 000010?--- -00---0?0- -000-0---- -0100-1?11 000000010- -000-----0 ----0000?? ?-0--01120 -------00- ---00----- ---00001-- 1?000???00 1?110--111 110?-1???? ????0????? ????????-? ???-?--??? --???--??- --?-?????- ????---??- -0???????? ?????????? ?????????? ?????????? ?????????? ---------? ??-0-00--- ----0-0000 ?????????? ?-?0?????? ?????????? ?????????? ?????????? ???0------ 00000????? ?????????? ?????????0 -???---0?? 1200-11?00 0?0-?????? 0????????? ?????????? ????????0- ?????????? ?????????? ????00---- ---0----?0 -----0--00 0-0????--- -????????? ?????????? ?????????? ?????????? ????-????? -??-?????? ?????????? 100------- ---00-0001 -------00- -0?00-00-- ---1------ -?00111--1 0-----?0?- -?00-0?--- 0-0------- ---------- 0--0------ ????????-1 -????-???0 ?----????? ????-?--?? ?0--?????- ?????????? ???0

Neostrabops		1010?00?01 0001100-00 0000???--- -000--0?0- -000-0---- -0110-1?11 000000000- -000-----0 ----0000?? ?-0--00??? -------10- ---00----- ?--0000??- ???-???0?? ?????????? ?????????? ??????0??? ????????-? ???-?--??? --???--??- --?-?????- ????---??- -????????? ?????????? ?????????? ?????????? ?????????? ---------? ??-?-??--- ----0-???? ?????????? ?-?0?????? ?????????? ?????????? ?????????? ???10?00?0 00000????? ?????????? ?????????0 -???---0?? ???0-????0 0?0-?????? 0????????? ?????????? ????????0- ?????????? ?????????? ????00---- ---0----?0 -----0--00 0-0????--- -????????? ?????????? ?????????? ?????????? ????-????? -??-?????? ?????????? 100------- ---00-0000 0------00- -0000-00-- ---1------ -0000-??-1 0-----?0?- -?00-0?--- 0-0------- ---------- 0--0------ ????????-1 0????-???0 ?----????? ????-?--?? ?0--?????- ?????????? ???0

Pseudoarthron		1010?00?01 000????-?? ???????--- -?0?--0?0- -0?0-0---- -0110-1?11 010000000? -000-----0 ----0000?? ?-0--00??? -------0?? ?????----- ?-???????- ???-???0?? ?????????? ?????????? ??????0??? ????????-? ???-?--??? --???--??- --?-?????- ????---??- -????????? ?????????? ?????????? ?????????? ?????????? ---------? ??-?-??--- ----0-???? ?????????? ?-?0?????? ?????????? ?????????? ?????????? ?????????? ?0000????? ?????????? ?????????0 -???---0?? ?????????? ???-?????? ?????????? ?????????? ????????0- ?????????? ?????????? ????00---- ---0----?0 -----0--00 0-0????--- -????????? ?????????? ?????????? ?????????? ????-????? -??-?????? ?????????? 100------- ---00-0000 0------00- -0000-00-- ---1------ -0000-??-1 0-----?0?- -?00-0?--- 0-0------- ---------- 0--0------ ????????-1 ?????-???0 ?----????? ????-?--?? ?0--?????- ?????????? ???1

Cheloniellon		1010?00?01 0001100-00 0000104--- -000--0?0- -000-0---- -0110-1011 010000000- -011-----0 ----0000?? ?-0--01100 -------1?? ?????----- --?????11- 1?2-00?000 1?110--111 110?-10--- 1--00-0100 ????0???-- -------0-? --------0- --0-?????- ????---??- -0?0------ ---??????- -?-0-?000- -00?00---- ?0---?0?-- ---------2 01-0-00--- ----0-0000 01???????1 ?-?0?????? ?????????? ?????????? ?????????? ???10?0010 00000????? ?????????? ?????????0 -???---0?? 1200-11??0 0?0-?????? 0????????? ?????????? ????????0- ?????????? ?????????? ???100---- ---0----?0 -----0--00 0-0????--- -????????? ?????????? ?????????? ?????????? ????-????? -??-?????? ?????????? 100------- ---00-0000 0------00- -0000-00-- ---1------ -0000-10-1 0------00- -100-01--- 0-0------- ---------- 0--0------ ????????-1 0????-???0 ?----????? ????-?--?? ?0--?????- ?????????? ???1

Triopus			1010?00?01 0001100-00 00001??--- -010--0?0- -000-0---- -0110-1?11 010000000- -011-----0 ----0000?? ?-0--01100 -------10- ---00----- ---0000??- 1?2-00?000 ?????????? ?????????? ??????0??? ????????-? ???-?--??? --???--??- --?-?????- ????---??- -????????? ?????????? ?????????? ?????????? ?????????? ---------? ??-?-??--- ----0-???? ?????????? ?-?0?????? ?????????? ?????????? ?????????? ???0-----0 000------- ---------- --???????0 -???---0?? ??00-????0 0?0-?????? 0????????? ?????????? ????????0- ?????????? ?????????? ????00---- ---0----?0 -----0--00 0-0????--- -????????? ?????????? ?????????? ?????????? ????-????? -??-?????? ?????????? 100------- ---00-0000 0------00- -0000-00-- ---1------ -0000-??-1 0-----?0?- -?00-0?--- 0-0------- ---------- 0--0------ ????????-1 -????-???0 ?----????? ????-?--?? ?0--?????- ?????????? ???1

Duslia			1010?00?01 0001000-00 00001??--- -010--0?0- -000-0---- -0110-1?11 010000000- -011-----0 ----0000?? ?-0--01100 -------10- ---00----- ---000011- 1?2-00?000 ?????????? ?????????? ??????0??? ????????-? ???-?--??? --???--??- --?-?????- ????---??- -????????? ?????????? ?????????? ?????????? ?????????? ---------? ??-?-??--- ----0-???? ?????????? ?-?0?????? ?????????? ?????????? ?????????? ?????????0 00000????? ?????????? ?????????0 -???---0?? ??00-????0 0?0-?????? 0????????? ?????????? ????????0- ?????????? ?????????? ????00---- ---0----?0 -----0--00 0-0????--- -????????? ?????????? ?????????? ?????????? ????-????? -??-?????? ?????????? 100------- ---00-0000 0------00- -1000-00-- ---1------ -0000-11-1 0-----?0?- -?00-0?--- 0-0------- ---------- 0--0------ ????????-1 ?????-???0 ?----????? ????-?--?? ?0--?????- ?????????? ???1

Paraduslia		1010?00?01 0001000-00 00001??--- -010--0?0- -000-0---- -0110-1?11 010000000- -011-----0 ----0000?? ?-0--01100 -------10- ---00----- ---000011- 1?2-00?000 ?????????? ?????????? ??????0??? ????????-? ???-?--??? --???--??- --?-?????- ????---??- -????????? ?????????? ?????????? ?????????? ?????????? ---------? ??-?-??--- ----0-???? ?????????? ?-?0?????? ?????????? ?????????? ?????????? ?????????0 00000????? ?????????? ?????????0 -???---0?? ??00-????0 0?0-?????? 0????????? ?????????? ????????0- ?????????? ?????????? ????00---- ---0----?0 -----0--00 0-0????--- -????????? ?????????? ?????????? ?????????? ????-????? -??-?????? ?????????? 100------- ---00-0000 0------00- -0000-00-- ---1------ -0000-11-1 0-----?00- -?00-0?--- 0-0------- ---------- 0--0------ ????????-1 ?????-???0 ?----????? ????-?--?? ?0--?????- ?????????? ????

Moroccan_Cheloniellid	1010?00?01 0001000-00 00001??--- -010--0?0- -000-0---- -0110-1?11 010000000- -011-----0 ----0000?? ?-0--01100 -------10- ---00----- ---000011- 1?2-00?000 ?????????? ?????????? ??????0??? ????????-? ???-?--??? --???--??- --?-?????- ????---??- -????????? ?????????? ?????????? ?????????? ?????????? ---------? ??-?-??--- ----0-???? ?????????? ?-?0?????? ?????????? ?????????? ?????????? ?????????0 00000????? ?????????? ?????????0 -???---0?? ??00-????0 0?0-?????? 0????????? ?????????? ????????0- ?????????? ?????????? ????00---- ---0----?0 -----0--00 0-0????--- -????????? ?????????? ?????????? ?????????? ????-????? -??-?????? ?????????? 100------- ---00-0000 0------00- -1000-00-- ---1------ -0000-11-1 0-----?0?- -?00-0?--- 0-0------- ---------- 0--0------ ????????-1 ?????-???0 ?----????? ????-?--?? ?0--?????- ?????????? ???1

Flagellopantopus	1010?00??1 -0-0000-00 0000--5?10 -0-----??- --0--0---- --?00-1000 00000000-- -000?---0- 11010000?? --00-00--0 ----?---0- ---00----- ---00000-- 1??01??000 1?110--111 0?0?------ -----00--- ---------- 0------3-- 000--?0-1? 0?00?????- ????0--??? ?--0------ ---0-0---- -?-0--000- -00000---- -0---?00-- ----00-002 -10--00000 ----0-0000 -0???????? ?--0?????? ?????????? ?????????? ?????????? ???0-----0 000-0----- ---------- --???????? ?00----0?? ??10-0---- 0-00?????? ?????????? ?????????? ????????0- ?????????? ?????????? ????0----- ---0----?0 -----0?-00 0-0000?--- -????????? ?????????? ?????????? ?????????? ?????????? -??-?????? ?????????? 100------- ---00-0000 0------00- -0000-00-- ---1------ -0000----1 0-110?-0-- ---------- --0------- ---------- 0--0------ ????-----1 -????-??-0 ?----?-??? ????----?? ?0---????- ?????????? ???0

Haliestes		1010?00??1 -0-0000-00 0000--5?10 -0-----??- --0--0---- --?00-1000 00000000-- -000?---0- 11000000?? --00-00--0 ----?---0- ---00----- ---00000-- 0??---?000 1?110--111 0?0?------ -----002-- --------02 0-????03-- 000--?0-10 0?01?????- ????0--??? ?--0------ ---0-0---- -?-0--000- -00000---- -0---?00-- ----00-002 -10--00000 ----0-0000 -0???????? ?--0?????? ?????????? ?????????? ?????????? ???0-----0 000-0----- ---------- --???????1 000----0?? ??10-0---- 0-00?????? ?????????? ?????????? ????????0- ?????????? ?????????? ????0----- ---0----?0 -----0?-00 0-0000?--- -????????? ?????????? ?????????? ?????????? ?????????? -??-?????? ?????????? 100------- ---00-0000 0------00- -0000-00-- ---1------ -0000----1 0-110?-0-- ---------- --0------- ---------- 0--0------ ????-----1 -????-??-0 ?----?-??? ????----?? ?0---????- ?????????? ???0

Palaeoisopus		1010?00??1 -0-0000-00 0000--5?10 -0-----??- --0--0---- --?00-1000 00000000-- -000?---0- 10010000?? --00-00--0 ----?---0- ---00----- ---00000-- 1?0000?000 1?110--111 0?0?------ -----002-- --------02 0-????03-- 000--?0-1? 0?01?????- ????0--??? ?--0------ ---0-0---- -?-0--000- -00000---- -0---?00-- ----00-002 -10--00000 ----0-0000 -0???????? ?--0?????? ?????????? ?????????? ?????????? ???0-----0 000-0----- ---------- --300----1 000----0?? ??10-0---- 0-00?????? ?????????? ?????????? ????????0- ?????????? ?????????? ????0----- ---0----?0 -----0?-00 0-0000?--- -????????? ?????????? ?????????? ?????????? ?????????? -??-?????? ?????????? 100------- ---00-0000 0------00- -0000-00-- ---1------ -0000----1 0-110?-0-- ---------- --0------- ---------- 0--0------ ????-----1 -????-??-0 ?----?-??? ????----?? ?0---????- ?????????? ???0

Palaeopantopus		1010?00??1 -0-0000-00 0000--5?10 -0-----??- --0--0---- --?00-1000 00000000-- -000?---0- 11000000?? --00-00--0 ----?---0- ---00----- ---00000-- 0??---?000 1?110--111 0?0?------ -----00--- ---------- 0------3-- 000--?0-10 0?00?????- ????0--??? ?--0------ ---0-0---- -?-0--000- -00000---- -0---?00-- ----00-002 -10--00000 ----0-0000 -0???????? ?--0?????? ?????????? ?????????? ?????????? ???0-----0 000-0----- ---------- --300----1 000----0?? ??10-0---- 0-00?????? ?????????? ?????????? ????????0- ?????????? ?????????? ????0----- ---0----?0 -----0?-00 0-0000?--- -????????? ?????????? ?????????? ?????????? ?????????? -??-?????? ?????????? 100------- ---00-0000 0------00- -0000-00-- ---1------ -0000----1 0-110?-0-- ---------- --0------- ---------- 0--0------ ????-----1 -????-??-0 ?----?-??? ????----?? ?0---????- ?????????? ???0

Endeis			1010100?01 -0-0000-00 0000--5110 -0-----??- --0--0---- --?-0-1000 00000000-- -000?---0- 11110000?? ---0-00--0 ----?---0- ---00----- ---00000-- 0??---??00 11110--111 0?00------ -----002-- --------02 0-000?0--- 000--?0-11 0?000?000- ???00--?0? ?--0------ ---0-0---- -?-0--000- -00000---- -0---?00-- ----00-0?- -10--00000 ----0-0000 -0?0????0? ?--0110?1? ?????????0 ?0?10????? ?????????? ???0-----0 0---0----- ---------- --300----1 100----0?- ??10-0---- 0-00?0?-0? 0-00-----1 00?01??-?0 000-00000- 00-00-?00? ?-?110001? ?-??0----- ---0----00 -----00-00 0-00000--- -00000???? ?????????? ?????0??00 01000??0?? -???-000?0 -00-?000?? ?????????? 100------- ---00-0000 0------00- -0000-00-- ---1------ -0000----1 0-1101-0-- ---------- ---------- ---------- 0--0------ ????-----1 -????-??-0 0----?-??? ????----00 00---????- ?????????? ?0?0

Colossendeis		1010100?01 -0-0000-00 0000--5110 -0-----??- --0--0---- --?00-1000 00000000-- -000?---0- 11110000?? ---0-00--0 ----?---0- ---00----- ---00000-- 0??---??00 11110--111 0?00------ -----00--- ---------- 0------3-- 000--?0-12 0?000?000- ???00--?0? ?--0------ ---0-0---- -?-0--000- -00000---- -0---?00-- ----00-0?2 -10--00000 ----0-0000 -0?0????0? ?--0110?1? ?????????0 ?0?10????? ?????????? ???0-----0 000-0----- ---------- --300----1 000----0?- ??10-0---- 0-00?0?-0? 0-00-----1 00?01??-?0 000-00000- 00-00-?00? ?-?110001? ?-??0----- ---0----00 -----00-00 0-00000--- -0000????? ?????????? ????????00 ??0??????? -???-?00?0 -00-?????? ?????????? 100------- ---00-0000 0------00- -0000-00-- ---1------ -0000----1 0-1101-0-- ---------- ---------- ---------- 0--0------ ????-----1 -????-??-0 0----?-??? ????----00 00---????- ?????????? ?0?0

Ammothella		1010100?01 -0-0000-00 0000--5?10 -0-----??- --0--0---- --?00-1000 00000000-- -000?---0- 11110000?? --00-00--0 ----?---0- ---00----- ---00000-- 0??---??00 11110--111 0?00------ -----002-- --------02 0-000?03-- 000--?0-11 0?000?000- ???00--?0? ?--0------ ---0-0---- -?-0--000- -00000---- -0---?00-- ----00-0?2 -10--00000 ----0-0000 -0?0????0? ?--0110?1? ????????00 ?011010100 1100110000 ???0-----0 000-0----- ---------- --300----1 100----0?- ??10-0---- 0-00?0?-0? 0-00-----1 00?01??-00 000-00000- 00-00-?00? ?-?110001? ?-??0----- ---0----00 -----00-00 0-00000--- -0000020-- -00000000- 000000?000 ?100???0?? -???-000?0 -00-?????? ?????????? 100------- ---00-0000 0------00- -0000-00-- ---1------ -0000----1 0-1101-0-- ---------- --0------- ---------- 0--0------ ????-----1 -????-??-0 0----?-??? ????----00 00---????- ?????????? ?0?0

Sarotrocercus		1010?00??1 00?1000-00 0000???--- -000--0?0- -000-0---- -0100-1?11 000000000- -000300000 00--0000?? ??00-00--0 ---000-10- ---00----- ---00000-- 1?7010?100 1?110--111 ????-????? ?????-?2?? ?????????2 ?-?-?--??? --?----??- --?-?????- ????---??- -????????? ?????????? ?????????? ?????????? ?????????? ---------? ????-??--- ----?????? ?????????? ?????????? ?????????? ?????????? ?????????? ???10?0100 00000????? ?????????? ???1?????0 -0??---0?? ??0??????? ???-?????? ??0??????? ?????????? ?????????- ?????????? ?1???????? ??????---- ---0?????? ?----?--?? ????????-? ?????????? ?????????? ?????????? ?????????? ?????????? -??-?????? ?????????? 100------- ---00-000? 0------?0- -0000-00-- ---1------ -0000---01 0-????-??- -????????? ??0--??--? ---------- 0--?------ ????????-1 0????-???0 ?----????? ????-?--?? ?0--?????- ?????????? ???0

Offacolus		1010?00??1 00-1000000 0000?-5000 0?0----??- -00000---- 00100-1011 000000000- -010?00000 00--0000?? ?-00-001?0 ---0?0-10- ---00----- ---00000-- 1?7010?100 1?110--111 110?-10--- 1----002-- --------?2 0-00???0-- --0--1000- 0?0-?????? ????0--??? ?-?0------ ---?-?---- -?-0-?000- -00?00---- -0---?0?-- ?---00-012 0001100100 --0-0-0000 00???????1 ?--0?????? ?????????? ?????????? ?????????? ???0-----0 00000????? ?????????? ??0-----?0 -?0-0-00?? 1?00-?0--0 0-000????? ?????????? ?????????? ????????0- ?????????? ?????????? ???101??00 1110----?0 -????0??00 0-0?00?000 0????????? ?????????? ?????????? ?????????? ?????????? -??-?????? ?????????? 100------- ---00-0001 0------10- -0000-00-- ---1------ -0000----1 0-110?-00- -----0---- 0-0------- ---------- 0--0------ ????-----1 -????-??-0 ?----?-??? ????----?? ?0---????- ?????????? ???0

Dibasterium		1010?00??1 00-1000000 0000?-5000 000----?0- -00000---- ?0100-1011 000000000- -010300000 00--0000?? ?-00-001?0 ---020-00- ---00----- ---00000-- 1?0010?000 1?110--111 110?-10--- 1----002-- --------?2 0-00???0-- --0--1000- 0?0-?????? ????10-??1 ?-?0------ ---?-?---- -?-0-?000- -00?00---- -0---?0?-- ?---10-012 0001110100 --0-0-0000 00???????1 ?--0?????? ?????????? ?????????? ?????????? ???0-----0 00000????? ?????????? ??0-----?0 -?0-0-00?? 1?00-?0--0 0-000????? ?????????? ?????????? ????????0- ?????????? ?????????? ???101??00 1110----?0 -????0??00 0-0?00?000 0????????? ?????????? ?????????? ?????????? ?????????? -??-?????? ?????????? 100------- ---00-0001 0------10- -0000-00-- ---1------ -0000----1 0-110?-00- ---------- --0------- ---------- 0--0------ ????-----1 -????-??-0 ?----?-??? ????----?? ?0---????- ?????????? ???0

Weinbergina		1010?00??1 00-1000000 0000?-5000 010----?0- -00000---- ?0100-1011 000000000- -010300000 00--0000?? ?-00-001?0 ---020-00- ---00----- ---00000-- 1?0010?000 1?110--111 ?10?-?0--- ?----002-- --------?2 0-00???0-- --0--1000- 0?0-?????? ????10-??1 ?-?0------ ---?-?---- -?-0-?000- -00?00---- -0---?0?-- ?---10-0?2 00?11?0100 --0-0-0000 00???????1 ?--0?????? ?????????? ?????????? ?????????? ???0-----0 00000????? ?????????? ??0-----?0 -?0-0-00?? 1?00-?0--0 0-000????? ?????????? ?????????? ????????0- ?????????? ?????????? ???101??00 1110----?0 -????0??00 0-0?00?000 0????????? ?????????? ?????????? ?????????? ?????????? -??-?????? ?????????? 100------- ---00-0001 0------10- -0000-00-- ---1------ -0000----1 0-110?-0?- ---------- --0------- ---------- 0--0------ ????-----1 -????-??-0 ?----?-??? ????----?? ?0---????- ?????????? ???0

Alanops			1010?00??1 00-1000000 0000105000 010----?0- -00000---- 00100-1011 0000?0000- -010?00001 00--0000?? ?-00-001?0 ---000-00- ---00----- ---00000-- 1?0010?000 1?110--111 010?--0--- ?----002-- --------?2 0-00???0-- --0--1000- 0?0-?????? ?????????1 ?-?0------ ---?-?---- -?-0-?000- -00?00---- -0---?0?-- ?---?0-012 0001110?00 --0-0-0000 00???????1 ?--0?????? ?????????? ?????????? ?????????? ?????????0 000?0????? ?????????? ?????????0 -?0-0-00?? 1?00-?0--0 0-000????? ?????????? ?????????? ????????0- ?????????? ?????????? ???10????? ???0----?0 -????0??00 0-0?00?000 0????????? ?????????? ?????????? ?????????? ?????????? -??-?????? ?????????? 100------- ---00-0001 0------?0- -0000-00-- ---1------ -0000----1 0-110?-0-- ---------- --0------- ---------- 0--0------ ????-----1 ?????-??-0 ?----?-??? ????----?? ?0---????- ?????????? ???0

Limulus			1010100?01 00-1010-00 0000105000 010----?1- -00000---- 00100-?011 0000?0000- -010200001 00--0000?? --00-001?0 ---000-?0- ---00----- ---00000-- 1?0010??00 11110--111 1100-10--- 1----002-- --------02 0-000000-- --0--10-0- 000-00000- 20?00--?01 0-00------ ---0-0---- -?-0-?000- -00000---- -0---?00-- 1---10-012 0101110100 --0-0-0000 -0?0????01 ?--0110?1? ???0010000 00?1110100 1100110000 0001000010 000010??00 0---?0100- ?0100---?0 -00-0-00?- 1200-10--0 0-0001?-00 0000-----1 00?0111-00 000-00000- 010000?01? ?1?110001? ???1010100 1110----00 -000000000 0-00000000 0?00000000 010000000- 0000000002 01001??010 -???010000 -00-?????? 00000????? 100------- ---00-0001 0------?0- -0000-00-- ---1------ -0000----1 0-1101-00- ---------- --0------- ---------- 0--0------ ????-----1 0????-??-0 ?----?-??? ????----00 00---????- ?????????? ?0?0

Carcinoscorpius		1010100?01 00-1010000 0000105000 010----?1- -00000---- 00100-?011 0000?0000- -010200001 00--0000?? --00-001?0 ---000-?0- ---00----- ---00000-- 1?0010??00 11110--111 1100-10--- 1----002-- --------02 0-00?000-- --0--10-0- 000-00000- 20?00--?01 0-?0------ ---0-0---- -?-0-?000- -00000---- -0---?00-- 1---10-012 0101110100 --0-0-0000 -0?0????01 ?--01?0?1? ?????????0 00?11????? ?????????? ???10?0010 00001????? ?---??100- ?0100---?0 -00-0-00?- 1200-10--0 0-0001?-00 0000-----1 00?0111-00 000-00000- 010000?01? ?1?110001? ???1010100 1110----00 -000000000 0-00000000 0?00000000 010000000- 0000002002 01001??010 -??2010000 -00-?????? ?????????? 100------- ---00-0001 0------?0- -0000-00-- ---1------ -0000----1 0-1101-00- ---------- --0------- ---------- 0--0------ ????-----1 0????-??-0 ?----?-??? ????----00 00---????- ?????????? ?0?0

Chasmataspis		1010?00??1 00-1010000 000010?000 010----?1- -0000?---- ?0100-1011 000000000- -010600000 00--0000?? --00-001?0 ---141-?0- ---00----- ---00000-- 1?0000?000 1?1?0--111 1100-?0--- ?----00?-- --------?? 0-0????0-- 000--10-0- 000-?????- ?????0-?01 0-00------ ---0-0---- -?-0-?000- -00000---- -0---?00-- 1--00???12 0000000100 --0?0-0000 -0???????1 ?-?0?????? ?????????? ?????????? ?????????? ???10?0010 00000????? ?????????? ??1??????0 -?0-0-00?? 1?00-10--0 0-000????? 0?0??????? ?????????? ?????00?0- ?????????? ?????????? ????01??1? ??00----?0 -????01?00 0-??000000 0????????? ?????????? ?????????? ?????????? ?????????? -??-?????? ?????????? 100------- ---00-000? 0------110 -0000-00-- ---1------ -0000----1 0-110??0-- ---------- --0------- ---------- 0--0------ ????????-1 0????-???0 ?----????? ????-?--00 00--?????- ?????????? ???0

Octoberaspis		1010?00??1 00-1010000 0000??5000 0?0----?0- -00001---- 00100-1011 000000000- -000600000 00--0000?? --00-001?0 ---040-?0- ---00----- ---00000-- 1?0000?000 1?110--111 0100-?0--- ?----002-- --------?2 0-0????0-- 000--10-0- 000-?????- ?????0-?01 0-00------ ---0-0---- -?-0-?000- -00000---- -0---?00-- 0--0010102 0000000100 --0?0-0000 -0???????1 ?-?0?????? ?????????? ?????????? ?????????? ???10?0010 00000????? ?????????? ??1??????0 -?0-0-00?? 1?00-10--0 0-000????? 0?0??????? ?????????? ?????00?0- ?????????? ?????????? ????01??1? ??00----?0 -????01?00 0-1?000000 0????????? ?????????? ?????????? ?????????? ?????????? -??-?????? ?????????? 100------- ---00-000? 0------111 -0000-00-- ---1------ -0000----1 0-110??0-- ---------- --0------- ---------- 0--0------ ????????-1 0????-???0 ?----????? ????-?--00 00--?????- ?????????? ???0

Diploaspis		1010?00??1 00-1010000 0000??5000 0?0----?0- -0000?---- 00100-1011 000000000- -000600000 00--0000?? --00-001?0 ---040-?0- ---00----- ---00000-- 1?0000?000 1?110--111 0100-?0--- ?----002-- --------?2 0-0????0-- 000--10-0- 000-?????- ?????0-?01 0-00------ ---0-0---- -?-0-?000- -00000---- -0---?00-- 0--0010102 0000000100 --0?0-0000 -0???????1 ?-?0?????? ?????????? ?????????? ?????????? ???10?0010 00000????? ?????????? ??1??????0 -?0-0-00?? 1?00-10--0 0-000????? 0?0??????? ?????????? ?????00?0- ?????????? ?????????? ????01??1? ??00----?0 -????01?00 0-??000000 0????????? ?????????? ?????????? ?????????? ?????????? -??-?????? ?????????? 100------- ---00-000? 0------111 -0000-00-- ---1------ -0000----1 0-110??0-- ---------- --0------- ---------- 0--0------ ????????-1 0????-???0 ?----????? ????-?--00 00--?????- ?????????? ???0

Loganameraspis		1010?00??1 00-10?0000 0000105000 0?0----?0- -00001---- 00100-1011 000000000- -000600000 00--0000?? --00-001?0 ---040-?0- ---00----- ---00000-- 1?0000?000 1?110--111 0100-?0--- ?----002-- --------?2 0-0????0-- 000--10-0- 000-?????- ?????0-?01 0-00------ ---0-0---- -?-0-?000- -00000---- -0---?00-- 0--000??02 0000000100 --0?0-0000 -0???????1 ?-?0?????? ?????????? ?????????? ?????????? ???10?0010 00000????? ?????????? ??1??????0 -?0-0-00?? 1?00-10--0 0-000????? 0?0??????? ?????????? ?????00?0- ?????????? ?????????? ????01??1? ??00----?0 -????01?00 0-1?000000 0????????? ?????????? ?????????? ?????????? ?????????? -??-?????? ?????????? 100------- ---00-000? 0------?10 -0000-00-- ---1------ -0000----1 0-110??0-- ---------- --0------- ---------- 0--0------ ????????-1 0????-???0 ?----????? ????-?--00 00--?????- ?????????? ???0

Baltoeurypterus		1010?00??1 00-1010000 0000??5000 010----?0- -0000103-- 00100-1011 000000000- -000500000 00--0000?? ?-00-001?0 ---030-?0- ---00----- ---00000-- 1?0000?000 1?110--111 110?-?---- 1----002-- --------02 0-00???0-- --0--10-0- 000-1?0000 0???10-??1 0-?0------ ---??????- -?-0-?000- -00?00---- -0---?0?-- 1010011102 0010000100 --010-0000 00?0?????1 ?-?0?????? ?????????? ?????????? ?????????? ???10?0010 00000????? ?????????? ??1??????0 -?0-0-00?? 1?00-10--0 0-000????? 0?0??????? ?????????? ?????00?0- ?????????? ?????????? ????01??1? ??00----?0 -????01?00 0-1?000000 0????????? ?????????? ?????????? ?????????? ?????????? -??-?????? ?????????? 100------- ---00-0000 0------00- -0000-00-- ---1------ -0000----1 0-110?-0-- ---------- --0------- ---------- 0--0------ ????-----1 0????-??-0 ?----?-??? ????----?? ?0---????- ?????????? ???0

Pterygotus		1010?00??1 00-10?0000 0000??5000 0?0----?0- -0000103-- 00100-1011 000000000- -000500000 00--0000?? ?-00-001?0 ---030-00- ---00----- ---00000-- 1?1000?000 1?110--111 010?-?0--- ?----002-- --------02 0-00???0-- --0--10-0- 0?0-1?0000 ????10-??1 0-?0------ ---??????- -?-0-?000- -00?00---- -0---?0?-- ?000011102 0010000100 --000-0000 00?0?????1 ?-?0?????? ?????????? ?????????? ?????????? ???10?0010 00000????? ?????????? ??1??????0 -?0-0-00?? 1?00-10--0 0-000????? 0?0??????? ?????????? ?????00?0- ?????????? ?????????? ????0????? ???0----?0 -????0??00 0-1?00?000 0????????? ?????????? ?????????? ?????????? ?????????? -??-?????? ?????????? 100------- ---00-0000 0------00- -0000-00-- ---1------ -0000----1 0-110?-0-- ---------- --0------- ---------- 0--0------ ????-----1 0????-??-0 ?----?-??? ????----?? ?0---????- ?????????? ???0

Mixopterus		1010?00??1 00-10?0000 00000-5000 0?0----?0- -0000103-- 00100-1011 000000000- -010500000 00--0000?? ?-00-001?0 ---130-00- ---00----- ---00000-- 1?0100?000 1?110--111 010?-?0--- ?----002-- --------02 0-00???0-- --0--11-0- 0?0-1?0000 ????10-??1 0-?0------ ---??????- -?-0-?000- -00?00---- -0---?0?-- ?011011102 0010000100 --000-0000 00?0?????1 ?-?0?????? ?????????? ?????????? ?????????? ???10?0010 00000????? ?????????? ??1??????0 -?0-0-00?? 1?00-10--0 0-000????? 0?0??????? ?????????? ?????00?0- ?????????? ?????????? ????0????? ???0----?0 -????0??00 0-1?00?000 0????????? ?????????? ?????????? ?????????? ?????????? -??-?????? ?????????? 100------- ---00-0000 0------00- -0000-00-- ---1------ -0000----1 0-110?-0-- ---------- --0------- ---------- 0--0------ ????-----1 0????-??-0 ?----?-??? ????----?? ?0---????- ?????????? ???0

Megalograptus		1010?00??1 00-1010000 00000-5000 0?0----?0- -0000103-- 00100-1011 000000000- -010500000 00--0000?? ?-00-001?0 ---130-00- ---00----- ---00000-- 1??000?000 1?110--111 010?-?0--- ?----002-- --------02 0-00???0-- --0--11-0- 0?0-1?0000 ????10-??1 0-?0------ ---??????- -?-0-?000- -00?00---- -0---?0?-- ?010011102 0010000100 --000-0000 00?0?????1 ?-?0?????? ?????????? ?????????? ?????????? ???10?0010 00000????? ?????????? ??1??????0 -?0-0-00?? 1?00-10--0 0-000????? 0?0??????? ?????????? ?????00?0- ?????????? ?????????? ????0????? ???0----?0 -????0??00 0-1?00?000 0????????? ?????????? ?????????? ?????????? ?????????? -??-?????? ?????????? 100------- ---00-0000 0------00- -0000-00-- ---1------ -0000----1 0-110?-0-- ---------- --0------- ---------- 0--0------ ????-----1 0????-??-0 ?----?-??? ????----?? ?0---????- ?????????? ???0

Moselopterus		1010?00??1 00-1010000 00000-5000 0?0----?0- -0000103-- 00100-1011 000000000- -000500000 00--0000?? ?-00-001?0 ---?30-00- ---00----- ---00000-- 1??100?000 1?110--111 010?-?0--- ?----002-- --------02 0-00???0-- --0--10-0- 0?0-1?0000 ????10-??1 0-?0------ ---??????- -?-0-?000- -00?00---- -0---?0?-- ?110001102 0010000100 --110-0000 00?0?????1 ?-?0?????? ?????????? ?????????? ?????????? ???10?0010 00000????? ?????????? ??1??????0 -?0-0-00?? 1?00-10--0 0-000????? 0?0??????? ?????????? ?????00?0- ?????????? ?????????? ????0????? ???0----?0 -????0??00 0-1?00?000 0????????? ?????????? ?????????? ?????????? ?????????? -??-?????? ?????????? 100------- ---00-0000 0------00- -0000-00-- ---1------ -0000----1 0-110?-0-- ---------- --0------- ---------- 0--0------ ????-----1 0????-??-0 ?----?-??? ????----?? ?0---????- ?????????? ???0

Parasylonurus		1010?00??1 00-1010000 00000-5000 0?0----?0- -0000103-- 00100-1011 000000000- -000500000 00--0000?? ?-00-001?0 ---030-00- ---00----- ---00000-- 1??000?000 1?110--111 010?-?0--- ?----002-- --------02 0-00???0-- --0--10-0- 0?0-1?0000 ????10-??1 0-?0------ ---??????- -?-0-?000- -00?00---- -0---?0?-- ?110001002 0010000100 --110-0000 00?0?????1 ?-?0?????? ?????????? ?????????? ?????????? ???10?0010 00000????? ?????????? ?????????0 -?0-0-00?? 1?00-10--0 0-000????? 0?0??????? ?????????? ?????00?0- ?????????? ?????????? ????0????? ???0----?0 -????0??00 0-1?00?000 0????????? ?????????? ?????????? ?????????? ?????????? -??-?????? ?????????? 100------- ---00-0000 0------00- -0000-00-- ---1------ -0000----1 0-110?-0-- ---------- --0------- ---------- 0--0------ ????-----1 0????-??-0 ?----?-??? ????----?? ?0---????- ?????????? ???0

Rhenopterus		1010?00??1 00-1010000 00000-5000 0?0----?0- -0000103-- 00100-1011 000000000- -000500000 00--0000?? ?-00-001?0 ---130-00- ---00----- ---00000-- 1??100?000 1?110--111 010?-?0--- ?----002-- --------02 0-00???0-- --0--10-0- 000-1?0000 ????10-??1 0-?0------ ---??????- -?-0-?000- -00?00---- -0---?0?-- ?110001002 0010000100 --110-0000 00?0?????1 ?-?0?????? ?????????? ?????????? ?????????? ???10?0010 00000????? ?????????? ?????????0 -?0-0-00?? 1?00-10--0 0-000????? 0?0??????? ?????????? ?????00?0- ?????????? ?????????? ????0????? ???0----?0 -????0??00 0-1?00?000 0????????? ?????????? ?????????? ?????????? ?????????? -??-?????? ?????????? 100------- ---00-0000 0------00- -0000-00-- ---1------ -0000----1 0-110?-0-- ---------- --0------- ---------- 0--0------ ????-----1 0????-??-0 ?----?-??? ????----?? ?0---????- ?????????? ???0

Onychoterella_augusti	1010?00??1 00-1010000 00000-5000 0?0----?0- -0000103-- 00100-1011 000000000- -000500000 00--0000?? ?-00-001?0 ---?30-00- ---00----- ---00000-- 1???00?000 1?110--111 010?-?0--- ?----002-- --------02 0-00???0-- --0--10-0- 0?0-1?0000 ????10-??1 0-?0------ ---??????- -?-0-?000- -00?00---- -0---?0?-- ?110011102 0010000100 --010-0000 00?0?????1 ?-?0?????? ?????????? ?????????? ?????????? ???10?0010 00000????? ?????????? ?????????0 -?0-0-00?? 1?00-10--0 0-000????? 0?0??????? ?????????? ?????00?0- ?????????? ?????????? ????01??10 01?0----?0 -????0??00 0-1?00?000 0????????? ?????????? ?????????? ?????????? ?????????? -??-?????? ?????????? 100------- ---00-0000 0------00- -0000-00-- ---1------ -0000----1 0-110?-0-- ---------- --0------- ---------- 0--0------ ????-----1 0????-??-0 ?----?-??? ????----?? ?0---????- ?????????? ???0

Proscorpius		1010?00??1 00-1000000 00000-5000 0000--0?0- -0000100?0 00?00-1001 000000000- -000500000 ----0000?? --00-00130 ---131-00- ---00----- ---00000-- 1?0100??00 1?110--111 010------- ?-----02-- --------02 0-00???3-- 0030000-0- 000-1?0?10 ????10-??1 ?-?0------ ---0-0---- -?-0-?000- -00000---- -0---?00-- 0---000002 0010000100 --0-0-0000 -0??????00 ??-0?????? ?????????? ?????????? ?????????? ???11?--10 00000???-? ?---??---- -?110---?0 -?0-0-00?? 1000-?0--0 0-001??-?? ??0??????? ?????????? ?????0??10 ?????????? ?????????? ????0????? ???0---0?0 -????0??00 0-0?0??0?0 0????????? ?????????? ?????????? ?????????? ????-?0??? -??-?????? ?????????? 100------- ---00-0000 0------00- -0000-00-- ---1------ -0000----1 0-110?-0-- ---------- --0------- ---------- 0--0------ ????-----1 0????-??-0 ?---0?-??? ????----?? ?0---????- ?????????? ???0

Eoscorpius_carbonarius	1010?00??1 00-1001000 00000-5101 0000--0?0- -000010111 10?00-1001 000000000- -000500100 ----0000?? --00-00130 ---131-00- ---00----- ---00000-- 1?0100??00 1?110--111 010------- ?-----02-- --------02 0-00???3-- 0031100-0- 000-1?0?11 ????10-??1 ?-?0------ ---0-0---- -?-0-?000- -00000---- -0---?00-- 0---000002 0010001100 --0-0-0000 -0??????00 ??-0?????? ?????????? ?????????? ?????????? ???11?--10 00000???-? ?---??---- -?110---?0 -?0-1110?? 1000-?0--0 0-00???-?? ??0??????? ?????????? ?????0??11 ?????????? ?????????? ????0????? ???0---0?0 -????0??00 0-0?0??000 0????????? ?????????? ?????????? ?????????? ????-?0??? -??-?????? ?????????? 100------- ---00-0000 0------00- -0000-00-- ---1------ -0000----1 0-110?-0-- ---------- --0------- ---------- 0--0------ ????-----1 0????-??-0 ?---0?-??? ????----?? ?0---????- ?????????? ???0

Pulmonoscorpius		1010?00??1 00-1001000 00000-5101 0000--0?0- -000010101 10?00-1001 000000000- -000500100 ----0000?? --00-00130 ---131-00- ---00----- ---00000-- 1?0100??00 1?110--111 010------- ?-----02-- --------02 0-00???3-- 0031100-0- 000-1?0?11 ????10-??1 ?-?0------ ---0-0---- -?-0-?000- -00000---- -0---?00-- 0---000002 0010001100 --0-0-0000 -0??????00 ??-0?????? ?????????? ?????????? ?????????? ???11?--10 00000???-? ?---??---- -?110---?0 -?0-1110?? 1000-?0--0 0-00???-?? ??0??????? ?????????? ?????0??11 ?????????? ?????????? ????0????? ???0---0?0 -????0??00 0-0?0??000 0????????? ?????????? ?????????? ?????????? ????-?0??? -??-?????? ?????????? 100------- ---00-0000 0------00- -0000-00-- ---1------ -0000----1 0-110?-0-- ---------- --0------- ---------- 0--0------ ????-----1 0????-??-0 ?---0?-??? ????----?? ?0---????- ?????????? ???0

Compsoscorpius		1010?00??1 00-1000000 00000-5101 0000--0?0- -000010100 10?00-1001 000000000- -000500100 ----0000?? --00-00130 ---131-00- ---00----- ---00000-- 1?0100??00 1?110--111 010------- ?-----02-- --------02 0-00???3-- 0031100-0- 000-1?0?11 ????10-??1 ?-?0------ ---0-0---- -?-0-?000- -00000---- -0---?00-- 0---000002 0010001100 --0-0-0000 -0??????00 ??-0?????? ?????????? ?????????? ?????????? ???11?--10 00000???-? ?---??---- -?110---?0 -?101?10?? 1000-?0--0 0-00???-?? ??0??????? ?????????? ?????0??11 ?????????? ?????????? ????0????? ???0---1?0 -????0??00 0-0?0??010 0????????? ?????????? ?????????? ?????????? ????-?0??? -??-?????? ?????????? 100------- ---00-0000 0------00- -0000-00-- ---1------ -0000----1 0-110?-0-- ---------- --0------- ---------- 0--0------ ????-----1 0????-??-0 ?---0?-??? ????----?? ?0---????- ?????????? ???0

Palaeophonus		1010?00?01 00-1000000 00000-5101 000----?0- -000010100 ?0100-1001 000000000- -000500000 00--0000?? --00-001?0 ---131-00- ---00----- ---00000-- 1?0100??00 1?110--111 010------- ?----002-- --------02 0-00???3-- 0030000-0- 000-1?0??0 ????10-??1 ?-?0------ ---0-0---- -?-0-?000- -00?00---- -0---?0?-- 0---00-002 0010001100 --0-0-0000 -0???????1 ?--0?????? ?????????? ?????????? ?????????? ???10?--10 00000????? ?????????? ??100---?0 -?0-0-00?- 1?00-?0--0 0-00?????? 0?0??????? ?????????? ?????00?10 ?????????? ?????????? ????0????? ???0----?0 -????0??00 0-0?00?000 0????????? ?????????? ?????????? ?????????? ?????????? -??-?????? ?????????? 100------- ---00-0000 0------00- -0000-00-- ---1------ -0000----1 0-110?-0-- ---------- --0------- ---------- 0--0------ ????-----1 0????-??-0 ?---0?-??? ????----?? ?0---????- ?????????? ???0

Centruroides		1010100101 00-1000000 00000-5101 000----?0- -000010100 10100-1001 000000000- -000501100 00--0000?? --00-001?0 ---131-00- ---00----- ---00000-- 1?0100??00 11110--111 010------- 1----002-- --------02 0-001003-- 0031100-0- 000-100011 11??10-001 0-?0------ ---0-0---- -?-0-?000- -00000---- -0---?00-- 0---00-002 0010001100 --0-0-0000 -0?0????00 ?--01?0?1? ????????00 1011110100 1100010000 ???11?--10 000000??-? 0---??---- -0110---?0 -1101210?- 1000-10--0 0-0001?-00 0100-----1 00?0111-00 010-000011 110000?01? ?0?110001? ???1011010 0110---100 -110101100 0-00001010 00000000?0 010000000- 0000004102 01001??000 -???010010 -00-0????? ?????????? 100------- ---00-0000 0------00- -0000-00-- ---1------ -0000----1 0-110?-0-- ---------- --0------- ---------- 0--0------ ????-----1 0????-??-0 ?---0?-??? ????----00 00---????- ?????????? ?0?0

Heterometrus		1010100101 00-1000000 00000-5101 000----?0- -000010100 10100-1001 000000000- -000501100 00--0000?? --00-001?0 ---131-00- ---00----- ---00000-- 1?0100??00 11110--111 010------- 1----002-- --------02 0-001003-- 0031100-0- 000-100011 1???10-001 0-?0------ ---0-0---- -?-0-?000- -00000---- -0---?00-- 0---00-002 0010001100 --0-0-0000 -0?0????00 ?--01?0?1? ???0010000 1011110100 1100010000 ???11?--10 000000??-? 0---??---- -0110---?0 -1101210?- 1000-10--0 0-0001?-00 0100-----1 00?0111-00 010-000011 110000?01? ?0?110001? 0??1011010 0110---100 -110101100 0-00001010 00000000?0 010000000- 0000004102 01001??000 -???010010 -00-0????? 00???????? 100------- ---00-0000 0------00- -0000-00-- ---1------ -0000----1 0-110?-0-- ---------- --0------- ---------- 0--0------ ????-----1 0????-??-0 ?---0?-??? ????----00 00---????- ?????????? ?0?0

Halitherses		1010100?01 00-1000000 00000-5000 000----?0- -000010?-- 00100-1001 000000000- -000200000 00--0000?? --00-000-0 ---000-00- ---00----- ---00000-- 1?6000??00 1?110--111 010------- ?----002-- --------02 0-00???3-- 0000000-0- 001-1?0??0 ????110??1 ?-?0------ ---0-0---- -?-0-?000- -00?00---- -0---?0?-- 0---00-002 0010000100 --0-0-0000 -0???????1 ?--0?????? ?????????? ?????????? ?????????? ???1-----0 000-0----- ---------- --1-----?1 1?0-1-10?- 1?00-?0--0 0-0??????? 0?0??????? ?????????? ?????0??0- ?????????? ?????????? ????0????? ????----?0 -????1??00 110?00?000 2????????? ?????????? ?????????? ?????????? ?????????? -??-?????? ?????????? 100------- ---00-0000 00-----00- -0000-00-- ---1------ -0000----1 0-110?-0-- ---------- --0-1----- ---------- 0--0------ ????-----1 0????-??-0 ?---0?-??? ????---??? ?0---????1 ?????????? ???0

Ameticos		1010100?01 00-1000000 00000-5000 000----?0- -000010?-- 00100-1001 000000000- -000200000 00--0000?? --00-000-0 ---000-00- ---00----- ---00000-- 1?6000??00 1?110--111 010------- ?----002-- --------02 0-00???3-- 0000000-0- 001-1?0??0 ????1????1 ?-?0------ ---0-0---- -?-0-?000- -00?00---- -0---?0?-- 0---00-002 0010000100 --0-0-0000 -0???????1 ?--0?????? ?????????? ?????????? ?????????? ???1-----0 000-0----- ---------- --1-----?1 1?0-1-10?- 1?00-?0--0 0-0??????? 0?0??????? ?????????? ?????0??0- ?????????? ?????????? ????0????? ????----?0 -???????00 ??0?00?000 2????????? ?????????? ?????????? ?????????? ?????????? -??-?????? ?????????? 100------- ---00-0000 00-----00- -0000-00-- ---1------ -0000----1 0-110?-0-- ---------- --0-?----- ---------- 0--0------ ????-----1 0????-??-0 ?---0?-??? ????---??? ?0---????? ?????????? ???0

Macrogyion		1010100?01 00-1000000 00000-5000 000----?0- -000010?-- 00100-1001 000000000- -000200000 00--0000?? --00-000-0 ---000-00- ---00----- ---00000-- 1?6000??00 1?110--111 010------- ?----002-- --------02 0-00???3-- 0000010-0- 001-1?0??0 ????110??1 ?-?0------ ---0-0---- -?-0-?000- -00?00---- -0---?0?-- 0---00-002 0010000100 --0-0-0000 -0???????1 ?--0?????? ?????????? ?????????? ?????????? ???1-----0 000-0----- ---------- --1-----?1 0?0-1-10?- 1?00-?0--0 0-0??????? 0?0??????? ?????????? ?????0??0- ?????????? ?????????? ????0????? ????----?0 -???????00 ??0?00?000 2????????? ?????????? ?????????? ?????????? ?????????? -??-?????? ?????????? 100------- ---00-0000 01-----00- -0000-00-- ---1------ -0000----1 0-110?-0-- ---------- --0-2----- ---------- 0--0------ ????-----1 0????-??-0 ?---0?-??? ????---??? ?0---????? ?????????? ???0

Caddo			1010100?01 00-1000000 00000-5000 000----?0- -000010?-- 00100-1001 000000000- -000200000 00--0000?? --00-000-0 ---000-00- ---00----- ---00000-- 1?6000??00 11110--111 010------- 1----002-- --------02 0-001003-- 0000010-0- 001-100120 11?1110011 0-?0------ ---0-0---- -?-0-?000- -00000---- -0---?00-- 0---00-002 0010000100 --0-0-0000 -0?0????01 ?--01?0??? ?????????0 00?11????? ?????????? ???1-----0 000-0----- ---------- --110---?1 010-1?10?- 1000-10--0 0-0100?-00 0100-----1 00?0111-00 000-00100- ?10000001? ?0?110?01? ???10----- ---5----00 -10-11??00 1000001000 2?000????? ?????????? ????????00 ??0??????? -????100?0 -00??????? ?????????? 100------- ---00-0000 01-----00- -0000-00-- ---1------ -0000----1 0-110?-0-- ---------- --0-2----- ---------- 0--0------ ????-----1 0????-??-0 ?---0?-??? ????---000 00---????0 ?????????? ?0?0

Siro			1010100?01 00-1000000 00000-5??0 000----?0- -000010?-- 10100-1001 000000000- -000200000 00--0000?? --00-000-0 ---000-00- ---00----- ---00000-- 1?6000??00 11110--111 010------- 1----002-- --------02 0-001003-- 0000010-0- 000-100120 11?110-011 0-?0------ ---0-0---- -?-0-?000- -00000---- -0---?00-- 0---00-002 0010000100 --0-0-0000 -0?0????01 ?--01?0??? ?????????0 00?11????? ?????????? ???1-----0 000-0----- ---------- --0-----?0 -10-1?10?- 1000-10--0 0-0000?-00 0100-----1 00?0111-00 000-00100- ?10000001? ?0?110?01? ???10----- ---5----00 -10011??00 1000001000 2?00000000 0?0000000- 0000002000 ??0??????? -????100?0 -00??????? ?????????? 100------- ---00-0000 00-----00- -0000-00-- ---1------ -0000----1 0-110?-0-- ---------- --0-0----- ---------- 0--0------ ????-----1 0????-??-0 ?---0?-??? ????---000 00---????0 ?????????? ?0?0

Nipponopsalis		1010100?01 00-1000000 00000-5110 000----?0- -000010?-- 00100-1001 000000000- -000200000 00--0000?? --00-000-0 ---000-00- ---00----- ---00000-- 1?6000??00 11110--111 010------- 1----002-- --------02 0-001003-- 0000000-0- 001-100120 11?1110011 0-?0------ ---0-0---- -?-0-?000- -00000---- -0---?00-- 0---00-002 0010000100 --0-0-0000 -0?0????01 ?--01?0??? ?????????0 00?11????? ?????????? ???1-----0 000-0----- ---------- --110---?1 110-1?10?- 1000-10--0 0-0100?-00 0100-----1 00?0111-00 000-00100- ?10000001? ?0?110?01? ???10----- ---5----00 -10011??00 1100001000 2?000????? ?????????? ????????00 ??0??????? -????100?0 -00??????? ?????????? 100------- ---00-0000 00-----00- -0000-00-- ---1------ -0000----1 0-110?-0-- ---------- --0-1----- ---------- 0--0------ ????-----1 0????-??-0 ?---0?-??? ????---100 00---????1 ?????????? ?0?0

Equitius		1010100?01 00-1000000 00000-5110 000----?0- -000010?-- 00100-1001 000000000- -000200000 00--0000?? --00-000-0 ---000-00- ---00----- ---00000-- 1?6000??00 11110--111 010------- 1----002-- --------02 0-001003-- 0000010-0- 001-100120 11?1110011 0-?0------ ---0-0---- -?-0-?000- -00000---- -0---?00-- 0---00-002 0010000100 --0-0-0000 -0?0????01 ?--01?0??? ?????????0 00?11????? ?????????? ???1-----0 000-0----- ---------- --110---?1 010-1?10?- 1000-10--0 0-0100?-00 0100-----1 00?0111-00 000-00100- ?10000001? ?0?110?01? ???10----- ---5----00 -10011??00 1100001000 2?000????? ?????????? ????????00 ??0??????? -????100?0 -00??????? ?????????? 100------- ---00-0000 00-----00- -0000-00-- ---1------ -0000----1 0-110?-0-- ---------- --0-1----- ---------- 0--0------ ????-----1 0????-??-0 ?---0?-??? ????---100 00---????1 ?????????? ?0?0

Idiogaryos		1010100?01 00-1000000 00000-5100 000----?0- -00000-?-- 30100-1000 00000000-- -000500000 00--0000?? --00-0???0 ---000-00- ---00----- ---00000-- 0?-0--??00 11110--111 010------- -----002-- --------12 0-01-003-- 013--00-0- 010-100010 10?0???011 1-00------ ---0-0---- -?-0-?000- -00000---- -0---?00-- 0---00-002 0010000100 --0-0-0000 -0?0????00 ?--01?0??? ?????????? ?????????? ?????????? ???11?0010 000-0????? ?????????? ??0------0 -1100-00?- 1000-10--0 0-0010?-00 0000-----1 00?0111-00 000-00000- 1100???01? ?0?11000?? ???100---- ---9---000 -10000?100 0-00001000 0000000000 010000000- 0000010000 01001??000 -??2110000 -00-?????? ?????????? 100------- ---00-0000 0------00- -0000-00-- ---1------ -0000----1 0-110?-0-- ---------- --0------- ---------- 0--0------ ????-----1 0????-??-0 ?---0?-??? ????----00 00---????- ?????????? ?0?0

Eremocosta		1010100?01 00-1000000 00000-5110 100----?0- -00000-?-- 30100-1000 00000000-- -000400000 00--0000?? --01-0???0 ---000-00- ---00----- ---00000-- 0?-0--??00 11110--111 010------- -----002-- --------12 0-01-003-- 010--10-0- {01}10-100020 00?1110011 1-00------ ---0-0---- -?-0-?000- -00000---- -0---?00-- 0---00-002 0010000100 --0-0-0000 -0?0????00 ?--01?0??? ?????????? ?????????? ?????????? ???11?0010 000-0????? ?????????? ??100----0 -10-0-00?- 1000-10--0 0-0011?-00 0000-----1 00?0111-00 010-00000- ?00????01? ?0?11000?? ???100---- ---9---000 -10000?000 0-00001000 0000000000 010000000- 00100--100 01001??000 -??2110000 -00-?????? ?????????? 100------- ---00-0000 0------00- -0000-00-- ---1------ -0000----1 0-110?-0-- ---------- --0------- ---------- 0--0------ ????-----1 0????-??-0 ?---0?-??? ????----00 00---????- ?????????? ?0?0

Amblyomma		1010100?01 00-1000000 00000-5100 ?00----?0- -000010?-- 00100-1000 00000000-- -000?00000 00--0000?? --00-00??0 ---000-00- ---00----- ---00000-- 0?-000??00 11110--111 0?0------- -----002-- --------02 0-00?003-- 10?0010-00 000-0000?0 20?0?0-?11 1-?0------ ---0-0---- -?-0-?000- -00000---- -0---?00-- 0---00-002 0010000?00 --0-0-0000 -0?0????00 ?--01?0??? ?????????? ?????????? ?????????? ???11?--10 00000?---? ----??---- -?0-----?0 -10-0-00?- 1000-10--0 0-0010?-00 0?00-----1 0???111-00 010-00000- ?10????01? ?0?110?01? ???100---- ---80---00 -10010??00 0-00001000 1???000000 0???0----- ?-100--00? ??0??????? -????000?0 -00-?????? ?????????? 100------- ---00-0000 0------00- -0000-00-- ---1------ -0000----1 0-110?-0-- ---------- --0------- ---------- 0--0------ ????-----1 0????-??-0 ?---1?-??? ????----00 00---????- ?????????? ?0?0

Archegozetes		1010100?01 00-1000000 00000-5100 100----?0- -000010?-- 00100-1000 00000000-- -000?00000 00--0000?? --00-00??0 ---000-00- ---00----- ---00000-- 0?-000??00 11110--111 0?0------- -----002-- --------?2 0-00?003-- 10?0010-00 000-0000?0 20?000-?11 0-?0------ ---0-0---- -?-0-?000- -00000---- -0---?00-- 0---00-002 0010000?00 --0-0-0000 -0?0????00 ?--01?0??? ?????????? ?????????? ?????????? ???11?--10 00000?---? ----??---- -?0-----?0 -10-0-00?- 1000-10--0 0-0000?-00 0?00-----1 0???111-00 010-00000- ?10????01? ?0?110?01? ???100---- ---0----00 -10000??00 0-00001000 1???000000 0???0----- ?-100--00? ??0??????? -????000?0 -00-?????? ?????????? 100------- ---00-0000 0------00- -0000-00-- ---1------ -0000----1 0-110?-0-- ---------- --0------- ---------- 0--0------ ????-----1 0????-??-0 ?---1?-??? ????----00 00---????- ?????????? ?0?0

Opilioacarus		1010100?01 00-1000000 00000-5?00 000----?0- -000010?-- 00100-1000 00000000-- -000400000 00--0000?? --00-001?0 ---000-00- ---00----- ---00000-- 0?-000??00 11110--111 0?0------- -----002-- --------02 0-00?003-- 1000010-0- 000-0?0020 20?0110011 1-?0------ ---0-0---- -?-0-?000- -00000---- -0---?00-- 0---00-002 0010000?00 --0-0-0000 -0?0????00 ?--01?0??? ?????????? ???11????? ?????????? ???11?--10 00000?---? ----??---- -10-----?0 -10-0-00?- 1000-10--0 0-0010?-00 0?00-----1 0???111-00 010-00000- ?1???0?01? ?0?110?01? ???100---- ---80---00 -10011??00 0-00001000 1???000000 0???0----- ?-100--00? ??0??????? -????000?0 -00-?????? ?????????? 100------- ---00-0000 0------00- -0000-00-- ---1------ -0000----1 0-110?-0-- ---------- --0------- ---------- 0--0------ ????-----1 0????-??-0 ?---1?-??? ????----00 00---????- ?????????? ?0?0

Gilboarachne		1010?00??1 00-1000000 00000-5000 000----?0- -000110?-- 00100-1000 00000000-- -010410010 00--0000?? --00-0???0 ---010-00- ---00----- ---00000-- 0?-0--??00 1?110--111 010------- ?----002-- --------12 0-10-003-- 00?--?0-0- 000-0?0?20 2???10-0?1 ?-?0------ ---0-0---- -?-0-?000- -00000---- -0---?00-- 0---00-002 0010000100 --0-0-0000 -0?0?????0 ?--0?????? ?????????? ?????????? ?????????? ???11?0010 000-0????? ?????????? ??100----0 -???0-00?- 1000-?0--0 0-0????-?? 0????????? ???????-?? ????????0- ?????????? ?????????? ???101??11 1000???0?? ????0???00 0-0000100? ?????????? ?????????? ?????????? ?????????? ?????????? ?????????? ?????????? 100------- ---00-0000 0------00- -0000-00-- ---1------ -0000----1 0-110?-0-- ---------- --0------- ---------- 0--0------ ????-----1 0????-??-0 ?---0?-??? ????----?? ?0---????- ?????????? ???0

Palaeochrinus		1010?00??1 00-1000000 00000-5000 000----?0- -000110?-- 00100-1000 00000000-- -010410010 00--0000?? --00-0???0 ---010-00- ---00----- ---00000-- 0?-0--??00 1?110--111 010------- 1----002-- --------12 0-?0-003-- 002--10-0- 000-0?0?20 2???10-0?1 ?-?0------ ---0-0---- -?-0-?000- -00000---- -0---?00-- 0---00-002 0010000100 --0-0-0000 00?0?????0 ?--0?????? ?????????? ?????????? ?????????? ???11?0010 000-0????? ?????????? ??100----0 -???0-00?- 1000-?0--0 0-011??-?0 0????????? ???????-?? ????????0- ?????????? ?????????? ???1011011 1000???0?? ????0???00 0-0000100? 1????????? ?????????? ?????????? ?????????? ?????????? ?????????? ?????????? 100------- ---00-0000 0------00- -0000-00-- ---1------ -0000----1 0-110?-0-- ---------- --0------- ---------- 0--0------ ????-----1 0????-??-0 ?---0?-??? ????----?? ?0---????- ?????????? ???0

Eophrynus		1010?00??1 00-1000000 00000-5000 000----?0- -000110?-- 00100-1000 00000000-- -010410010 00--0000?? --00-0???0 ---010-00- ---00----- ---00000-- 0?-0--??00 1?110--111 010------- ?----002-- --------12 0-?0-003-- 00?--10-0- 000-0?0?20 2???10-0?1 ?-?0------ ---0-0---- -?-0-?000- -00000---- -0---?00-- 0---00-002 0010000100 --0-0-0000 -0?0?????0 ?--0?????? ?????????? ?????????? ?????????? ???0-----0 000-0????? ?????????? ??100----0 -???0-00?- 1000-?0--0 0-0????-?? 0????????? ???????-?? ????????0- ?????????? ?????????? ???10????? ???0???0?? ????0???00 0-0000100? ?????????? ?????????? ?????????? ?????????? ?????????? ?????????? ?????????? 100------- ---00-0000 0------00- -0000-00-- ---1------ -0000----1 0-110?-0-- ---------- --0------- ---------- 0--0------ ????-----1 -????-??-0 ?---0?-??? ????----?? ?0---????- ?????????? ???0

Anthracomartus		1010?00??1 00-1000000 00000-5000 000----?0- -000110?-- 00100-1000 00000000-- -010410010 00--0000?? --00-0???0 ---010-00- ---00----- ---00000-- 0?-0--??00 1?110--111 010------- ?----002-- --------12 0-?0-003-- 002--10-0- 000-0?0?20 2???10-0?1 ?-?0------ ---0-0---- -?-0-?000- -00000---- -0---?00-- 0---00-002 0010000100 --0-0-0000 00?0?????0 ?--0?????? ?????????? ?????????? ?????????? ???11?0010 000-0????? ?????????? ??100----0 -???0-00?- 1000-?0--0 0-0????-?? 0????????? ???????-?? ????????0- ?????????? ?????????? ???10????? ???0???0?? ????0???00 0-0000100? ?????????? ?????????? ?????????? ?????????? ?????????? ?????????? ?????????? 100------- ---00-0000 0------00- -0000-00-- ---1------ -0000----1 0-110?-0-- ---------- --0------- ---------- 0--0------ ????-----1 0????-??-0 ?---0?-??? ????----?? ?0---????- ?????????? ???0

Cryptocellus		1010100?01 00-1000000 00000-5000 000----?0- -000110?-- 20100-1000 00000000-- -000500010 00--0000?? --01-0???0 ---020-00- ---00----- ---00000-- 0?-0--??00 11110--111 010------- ?----002-- --------12 0-00-003-- 102--10-0- 001-100020 20??110011 0-00------ ---0-0---- -?-0-?000- -00000---- -0---?00-- 0---00-002 0010000100 --0-0-0000 -0?0????00 ?--01?0??? ?????????? ?????????? ?????????? ???11?0010 000-0????? ?????????? ??0------0 -10-0-00?- 1000-10--0 0-0010?-00 0000-----1 00?0111-10 010-00000- ?1?????01? ?0?11000?? ???100---- ---2---000 -10000?000 0-00001000 ?000000000 010000000- 0000110000 01001??000 -??2?00000 -00-?????? ?????????? 100------- ---00-0000 0------00- -0000-00-- ---1------ -0000----1 0-110?-0-- ---------- --0------- ---------- 0--0------ ????-----1 0????-??-0 ?---??-??? ????----00 00---????- ?????????? ?0?0

Mesotarbus		1010?00??1 00-1001000 00000-5000 000----?0- -000011?-- 10100-1000 00000000-- -000?000?0 00--0000?? --00-0???0 ---0?0-00- ---00----- ---00000-- 0?-0--??00 1?110--111 010------- ?----002-- --------?? 0-?????3-- ?00--?0-0- 000-?????0 ????10-??? 0-?0------ ---0-0---- -?-0-?000- -00000---- -0---?00-- 0---00-002 0010000100 --0-0-0000 -0?0?????0 ?--0?????? ?????????? ?????????? ?????????? ???11?0010 000-0????? ?????????? ??0------0 -???0-00?? 1000-?0--0 0-0????-?? 0????????? ???????-?? ????????0- ?????????? ?????????? ???100---- ---????0?? ?????0??00 0-0000?000 ?????????? ?????????? ?????????? ?????????? ?????????? ?????????? ?????????? 100------- ---00-0000 0------00- -0000-00-- ---1------ -0000----1 0-110?-0-- ---------- --0------- ---------- 0--0------ ????-----1 0????-??-0 ?---0?-??? ????----?? ?0---????- ?????????? ???0

Prokoenenia		1010100?01 00-1000000 00000-5110 000----?0- -000011?-- 00100-1000 00000000-- -000400000 00--0000?? --01-0???0 ---020-00- ---00----- ---00000-- 1?4000??00 11110--111 010------- ?----002-- --------02 0-?00003-- 00?--10-0- {01}00-0?0000 20?0110011 0-00------ ---0-0---- -?-0-?000- -00000---- -0---?00-- 0---00-002 0010000100 --0-0-0000 -0?0????00 ?--01?0??? ?????????? ?????????? ?????????? ???0-----0 000-0????? ?????????? ??0------0 -0100-00?- 1000-10--0 0-0111?-00 0000-----1 00?0111-10 000-00000- 110100?01? ?0?11000?? ???100---- ---0---000 -10000??00 0-00001001 1000000000 010000000- 00000--000 01001??000 -??2?10000 -00-?????? ?????????? 100------- ---00-0000 0------00- -0000-00-- ---1------ -0000----1 0-110?-0-- ---------- --0------- ---------- 0--0------ ????-----1 -????-??-0 ?---0?-??? ????----00 00---????- ?????????? ?0?0

Plesiosiro		1010?00??1 00-1000100 00000-5000 000----?0- -000011?-- 00100-1000 00000000-- -000500000 00--0000?? --00-0???0 ---0?0-00- ---00----- ---00000-- ??-0????00 1?110--111 010------- ?----002-- --------1? 0-?????3-- 00?--?0-0- ?00-0????0 ????1100?? ?-?0------ ---0-0---- -?-0-?000- -00000---- -0---?00-- 0---00-002 0010000100 --0-0-0000 -0?0?????0 ?--0?????? ?????????? ?????????? ?????????? ?????????0 000-0????? ?????????? ??100----0 -???0-00?- 1000-?0--0 0-0????-?? 0????????? ???????-?? ????????0- ?????????? ?????????? ???10????? ???????0?? ????????00 ??00001001 ?????????? ?????????? ?????????? ?????????? ?????????? ?????????? ?????????? 100------- ---00-0000 0------00- -0000-00-- ---1------ -0000----1 0-110?-0-- ---------- --0------- ---------- 0--0------ ????-----1 ?????-??-0 ?---0?-??? ????----?? ?0---????- ?????????? ???0

Attercopus		1010?????1 00-1000?00 00000-5??? ???----??- -0??0???-- ??1?0-???? 0????????- -????0??00 00--0000?? --0?-0???0 ---0?0-00- ---00----- ---00000-- 1?4000??00 1?110--111 0?0------- ?----002-- --------12 0-?0-103-- 000--10-0- 000-0????? ????10-??1 ?-?0------ ---0-0---- -?-0-?000- -00000---- -0---?00-- 0---00-002 0010000110 --0-0-0000 -0?0?????0 ?--0?????? ?????????? ?????????? ?????????? ?????????0 000-0????? ?????????? ?????????? -???0-00?- ??00-?0--0 0-0????-?? 0????????? ???????-?? ????????0- ?????????? ?????????? ???1011011 1000?????? ?????00?00 ??0000??0? 1????????? ?????????? ??????1??? ?????????? ?????????? ?????????? ?????????? 100------- ---00-0000 0------00- -0000-00-- ---1------ -0000----1 0-110?-0-- ---------- --0------- ---------- 0--0------ ????-----1 ?????-??-0 ?---0?-??? ????----?? ?0---????- ?????????? ???0

Liphistius		1010100?01 00-1000000 00000-5000 000----?0- -000010?-- 00100-1000 00000000-- -000500000 00--0000?? --01-0???0 ---000-00- ---00----- ---00000-- 0?-0--??00 11110--111 010------- 1----002-- --------12 0-10-103-- 000--10-0- 000-011000 20?010-111 0-00------ ---0-0---- -?-0-?000- -00000---- -0---?00-- 0---00-002 0010000011 010-0-0000 -0?0????00 ?--01?0??? ?????????? ?????????? ?????????? ???11?0010 000-0????? ?????????? ??100----0 -1100-00?- 1000-10--0 0-0111?-00 0000-----1 00?0111-10 010-00000- 110000?01? ?0?11000?? ???1011011 1000---000 -100000000 0-00001101 1000000000 010000000- 0001111000 01001??000 -??2110000 -00-?????? ?????????? 100------- ---00-0000 0------00- -0000-00-- ---1------ -0000----1 0-110?-0-- ---------- --0------- ---------- 0--0------ ????-----1 0????-??-0 ?---0?-??? ????----00 00---????- ?????????? ?0?0

Aphonopelma		1010100?01 00-1000000 00000-5000 000----?0- -000010?-- 00100--000 00000000-- -000500000 00--0000?? --01-0???0 ---000--0- ---00----- ---00000-- 0?-000??00 11110--111 010------- 1----002-- --------12 0-10-113-- 0000010-0- 000-011000 20?010-111 0-00------ ---0-0---- -?-0-?000- -00000---- -0---?00-- 0---00-002 0010000011 100-0-0000 -0?0????00 ?--01?0110 1????????0 1011110100 1100-10000 00011?--10 000000??-? 0---??---- -1110---?0 -1100-00?- 1000-10--0 0-0111?-00 0000-----1 00?0111-10 010-00000- 110000?01? ?0?110001? ???1011011 1000---000 -100000000 0-00001101 10000000?0 010000000- 0-01111000 01001??000 -??21100{01}0 -00-000000 0130400110 100------- ---00-0000 0------00- -0000-00-- ---1------ -0000----1 0-110?-0-- ---------- --0------- ---------- 0--0------ ????-----1 0????-??-0 ?---0?-??? ????----00 00---????- ?????????? ?0?0

Cupienius		1010100?01 00-1000000 00000-5000 000----?0- -000010?-- 00100--000 00000000-- -000500000 00--0000?? --01-0???0 ---000--0- ---00----- ---00000-- 0?-0--??00 11110--111 010------- 1----002-- --------12 0-10-113-- 000--10-0- 000-011000 20?010-111 0-00------ ---0-0---- -?-0-?000- -00000---- -0---?00-- 0---00-002 0010000011 100-0-0000 -0?0????00 ?--01?0??? ?????????? ?????????? ?????????? ???11?0010 000-0????? ?????????? ??100----0 -1100-00?- 1000-10--0 0-0111?-00 0000-----1 00?0111-10 010-00000- 110000?01? ?0?11000?? ???1011011 1000---000 -100000000 0-00001101 1000000000 010000000- 0001111000 01001??000 -??2110000 -00-?????? ?????????? 100------- ---00-0000 0------00- -0000-00-- ---1------ -0000----1 0-110?-0-- ---------- --0------- ---------- 0--0------ ????-----1 0????-??-0 ?---0?-??? ????----00 00---????- ?????????? ?0?0

Stenochrus		1010100?01 00-1000100 00000-5110 000----?0- -000011?-- 20100-1000 00000000-- -000500000 00--0000?? --01-0???0 ---020-00- ---00----- ---00000-- 1?4000??00 11110--111 010------- ?----002-- --------12 0-10-003-- 101--10-0- 100-0?1000 20?0111010 0-00------ ---0-0---- -?-0-?000- -00000---- -0---?00-- 0---00-002 0010000100 --0-0-0000 -0?0????00 ?--01?0??? ?????????? ?????????? ?????????? ???11?0110 000-0????? ?????????? ??0------0 -1100-00?- 1000-10--0 0-011??-00 0000-----1 00?0111-10 010-00000- 111?11?01? ?0?11000?? ???1011011 0000---000 -11100?100 0-00001101 1000000000 010000000- 0001111000 01001??000 -??2110000 -00-?????? ?????????? 100------- ---00-0000 0------00- -0000-00-- ---1------ -0000----1 0-110?-0-- ---------- --0------- ---------- 0--0------ ????-----1 0????-??-0 ?---0?-??? ????----00 00---????- ?????????? ?0?0

Mastigoproctus		1010100?01 00-1000100 00000-5000 000----?0- -000011?-- 20100-1000 00000000-- -000500000 00--0000?? --01-0???0 ---020-00- ---00----- ---00000-- 1??000??00 11110--111 0?0------- 1----002-- --------12 0-10-003-- 1010000-0- 100-011000 20?0111110 0-?0------ ---0-0---- -?-0-?000- -00000---- -0---?00-- 0---00-002 0010000100 --0-0-0000 -0?0????00 ?--01?0??? ????????00 10?1110100 110001000? ???11?--10 000000??-? ?---??---- -1110---?0 -1100-00?- 1000-10--0 0-0111?-00 0000-----1 00?0111-10 010-00000- 111111?01? ?0?110001? ???1011011 1000---000 -111001100 0-00001101 20000000?0 010000000- 0-01111000 010??????? -???110010 -00-?????? ?????????? 100------- ---00-0000 0------00- -0000-00-- ---1------ -0000----1 0-110?-0-- ---------- --0------- ---------- 0--0------ ????-----1 0????-??-0 ?---0?-??? ????----00 00---????- ?????????? ?0?0

Phrynus			1010100?01 00-1000100 00000-5000 000----?0- -000011?-- 00100-1000 00000000-- -000500000 00--0000?? --01-0???0 ---020-00- ---00----- ---00000-- 0?-0--??00 11110--111 010------- 1----002-- --------12 0-10-003-- 001--00-0- 100-001000 20?0111?10 0-00------ ---0-0---- -?-0-?000- -00000---- -0---?00-- 0---00-002 0010000100 --0-0-0000 -0?0????00 ?--01?0??? ?????????? ?????????? ?????????? ???11?0010 000-0????? ?????????? ??100----0 -1100-00?- 1000-10--0 0-011??-00 0000-----1 00?0111-10 010-00000- 110111?01? ?0?11000?? ???1011111 1000---000 -10100?100 0-00001101 1000000000 010000000- 0001111000 01001??000 -??2110000 -00-?????? ?????????? 100------- ---00-0000 0------00- -0000-00-- ---1------ -0000----1 0-110?-0-- ---------- --0------- ---------- 0--0------ ????-----1 0????-??-0 ?---0?-??? ????----00 00---????- ?????????? ?0?0

Kunmingella		1010?00??1 00?1000-00 01100?4--- -000000?0- -000-0---- -0100-101? 000000000- -000-----0 ----0000?? ??0--00--0 -------00- ---00----- ---00000-- 1-?000??00 1?110--111 1?0?-10--- --00?-0100 ??0?0??0-- -------??? -------00- --0-?????- ????---??- -0?0------ ---??????- -?-0-?000- -00?00---- ?0---?0?-- ---------2 01-0-00--- ----0-0000 1????????? ??30?????? ?????????? ?????????? ?????????? ???10?01?0 00000????? ?????????? ???1?????0 -000---0?? ?????????? ?????????? ?????????? ?????????? ?????????? ?????????? ?????????? ???10----- ---0?????? ?----?--?? ????????-? ?????????? ?????????? ?????????? ?????????? ?????????? -??-?????? ?????????? 100------- ---00-0000 0------?0- -0000-00-- ---1------ -0000---01 0-???--?0- -????????? ??0--??--? ---------- 0--?------ ????????-1 0????-???0 ?----????? ????-?--?? ?0--?????- ?????????? ???0

Kunyangella		1010?00??1 00?1000-00 01100??--- -000000?0- -000-0---- -0100-101? 000000000- -000-----0 ----0000?? ??0--00--0 -------00- ---00----- ---00000-- 1-?000??00 1?110--111 1?0?-10--- --00?-0100 ??0?0??0-- -------??? -------00- --0-?????- ????---??- -0?0------ ---??????- -?-0-?000- -00?00---- ?0---?0?-- ---------2 01-0-00--- ----0-0000 1????????? ??30?????? ?????????? ?????????? ?????????? ???10?01?0 00000????? ?????????? ???1?????0 -000---0?? ?????????? ?????????? ?????????? ?????????? ?????????? ?????????? ?????????? ???10----- ---0?????? ?----?--?? ????????-? ?????????? ?????????? ?????????? ?????????? ?????????? -??-?????? ?????????? 100------- ---00-0000 0------?0- -0000-00-- ---1------ -0000---01 0-???--?0- -????????? ??0--??--? ---------- 0--?------ ????????-1 0????-???0 ?----????? ????-?--?? ?0--?????- ?????????? ???0

Martinssonia		1010?00??1 0001000-00 00000-4--- -000--0?0- -000-0---- -0100-100? 00000000-- -000-----0 ----0000?? --0--011?0 -------00- ---00----- ---00000-- 1??-00?000 1?110--111 1100110--- --001-0100 ????0???-- -------0-? -------00- --0-?????- ????---??- -1?100-?-- 01-??????- -??0-?000- -00?00---- ?0---?0?-- ---------2 11-0-00--- ----0-0000 00???????? ?-30?????? ?????????? ?????????? ?????????? ???0-----0 000------- ---------- --???????0 -00----0?? 1200-11?00 000-?????? ??0??????? ?????????? ?????0??0- ?????????? ?????????? ???10----- ---0----?0 -----0--00 0-0?0??--- -????????? ?????????? ?????????? ?????????? ????-00??? -??-?????? ?????????? 100------- ---00-0000 0------00- -0000-00-- ---1------ -0000---01 0------01- -?1100?001 110---?--- ---------- 0--0------ ????????-1 -????-???0 ?----????? ????-?--?? ?0--?????- ?????????? ?0?0

Oelandocaris		1010?00??1 0001000-00 00000-4--- -000--0?0- -000-0---- -0100-100? 00000000-- -000-----0 ----0000?? --0-0000-0 -------00- ---00----- ---00000-- 1??0000100 1?110--111 1100110--- --001-0110 ????0???-- -------0-? -------00- --0-?????- ????---??- -1?100-?-- 01-??????- -??0-?000- -00?00---- ?0---?0?-- ---------2 ?1-0-00--- ----0-0000 00???????? ?-30?????? ?????????? ?????????? ?????????? ???10?1000 00000----- ---------- --???????0 -00----0?? 1200-11?00 000-?????? ??0??????? ?????????? ?????0??0- ?????????? ?????????? ???10----- ---0----?0 -----0--00 0-0?0??--- -????????? ?????????? ?????????? ?????????? ????-00??? -??-?????? ?????????? 100------- ---00-0000 0------00- -0000-00-- ---1------ -0000---01 0------01- -?00-1?000 000------- ---------- 0--0------ ????????-1 0????-???0 ?----????? ????-?--?? ?0--?????- ?????????? ?0?0

Henningsmoenicaris	1010?00??1 0001000-00 01000-?--- -000--0?0- -000-0---- -0100-100? 00000000-- -000-----0 ----0000?? --0-0000-0 -------00- ---00----- ---00000-- 1??0000100 1?110--111 1100110--- --001-0100 ????0???-- -------0-? -------00- --0-?????- ????---??- -1?100-?-- 01-??????- -??0-?000- -00?00---- ?0---?0?-- ---------2 ?1-0-00--- ----0-0000 00???????? ?-30?????? ?????????? ?????????? ?????????? ???10?0100 00000----- ---------- --???????0 -00----0?? 1200-11?00 000-?????? ??0??????? ?????????? ?????0??0- ?????????? ?????????? ???10----- ---0----?0 -----0--00 0-0?0??--- -????????? ?????????? ?????????? ?????????? ????-00??? -??-?????? ?????????? 100------- ---00-0000 0------00- -0000-00-- ---1------ -0000---01 0------01- -?0101?001 000------- ---------- 0--0------ ????????-1 0????-???0 ?----????? ????-?--?? ?0--?????- ?????????? ?0?0

Sandtorpia		1010?00??1 0001000-00 01000-?--- -000--0?0- -000-0---- -0100-100? 00000000-- -000-----0 ----0000?? --0-0000-0 -------00- ---00----- ---00000-- ????????00 1?110--111 1100110--- --001-0100 ????0???-- -------0-? -------00- --0-?????- ????---??- -1??00-?-- 01-??????- -??0-?000- -00?00---- ?0---?0?-- ---------2 ?1-0-00--- ----0-0000 00???????? ?-30?????? ?????????? ?????????? ?????????? ???0-?---0 00000----- ---------- --???????0 -00----0?? 1200-11?00 000-?????? ??0??????? ?????????? ?????0??0- ?????????? ?????????? ???10----- ---0----?0 -----0--00 0-0?0??--- -????????? ?????????? ?????????? ?????????? ????-00??? -??-?????? ?????????? 100------- ---00-0000 0------00- -0000-00-- ---1------ -0000---01 0------01- -?0?-1?00? 000------- ---------- 0--0------ ????????-1 -????-???0 ?----????? ????-?--?? ?0--?????- ?????????? ?0?0

Goticaris		1010?00??1 0001000-00 00000-3--- -000--0?0- -000-0---- -0100-100? 00000000-- -000-----0 ----0000?? --0--0?1?0 -------00- ---00----- ---00000-- 1??-00?000 1?110--111 1100110--- --001-0100 ????0???-- -------0-? -------00- --0-?????- ????---??- -1?100-?-- 01-??????- -??0-?000- -00?00---- ?0---?0?-- ---------2 ?1-0-00--- ----0-0000 00???????? ?-30?????? ?????????? ?????????? ?????????? ???10?-100 00000----- ---------- --???????0 -00----0?? 1100-?0--0 000-?????? ??0??????? ?????????? ?????0??0- ?????????? ?????????? ???10----- ---0----?0 -----0--00 0-0?0??--- -????????? ?????????? ?????????? ?????????? ????-00??? -??-?????? ?????????? 100------- ---00-0000 0------00- -0000-00-- ---1------ -0000---01 0------01- -?1100?100 100------- ---------- 0--0------ ????????-1 1????-???0 ?----????? ????-?--?? ?0--?????- ?????????? ?0?0

Cambropachycope		1010?00??1 0001000-00 00000-3--- -000--0?0- -000-0---- -0100-100? 00000000-- -000-----0 ----0000?? --0--0?1?0 -------00- ---00----- ---00000-- 1??-00?000 1?110--111 1100110--- --001-0100 ????0???-- -------0-? -------00- --0-?????- ????---??- -1?100-?-- 01-??????- -??0-?000- -00?00---- ?0---?0?-- ---------2 ?1-0-00--- ----0-0000 00???????? ?-30?????? ?????????? ?????????? ?????????? ???10?-100 00000----- ---------- --???????0 -00----0?? 1100-?0--0 000-?????? ??0??????? ?????????? ?????0??0- ?????????? ?????????? ???10----- ---0----?0 -----0--00 0-0?0??--- -????????? ?????????? ?????????? ?????????? ????-00??? -??-?????? ?????????? 100------- ---00-0000 0------00- -0000-00-- ---1------ -0000---01 0------01- -?1100?100 100------- ---------- 0--0------ ????????-1 1????-???0 ?----????? ????-?--?? ?0--?????- ?????????? ?0?0

Musacaris		1010?00??1 0001000-00 00000-?--- -000--0?0- -000-0---- -0100-100? 00000000-- -000-----0 ----0000?? --0--0?0?0 -------00- ---00----- ---00000-- 1??-00?000 1?110--111 1100110--- ---01-0100 ????0???-- -------0-? -------00- --0-?????- ????---??- -1?100-?-- 01-??????- -??0-?000- -00?00---- ?0---?0?-- ---------2 ?1-0-00--- ----0-0000 00???????? ?-30?????? ?????????? ?????????? ?????????? ???0-----0 000------- ---------- --???????0 -00----0?? 1100-11?00 000-?????? ??0??????? ?????????? ?????0??0- ?????????? ?????????? ???10----- ---0----?0 -----0--00 0-0?0??--- -????????? ?????????? ?????????? ?????????? ????-00??? -??-?????? ?????????? 100------- ---00-0000 0------00- -0000-00-- ---1------ -0000---01 0------01- -?1100?10? 0-0---?--- ---------- 0--0------ ????????-1 0????-???0 ?----????? ????-?--?? ?0--?????- ?????????? ?0?0

Hesslandona		1012?00??1 000?000-00 01100-3--- -000--0?0- -000-0---- -0100-100? 00000000-- -000-----0 ----0000?? --0--0?0?0 -------00- ---00----- ---00000-- 1??-00?000 1?110--111 1100110--- ---01-0100 ????0???-- -------0-? -------00- --0-?????- ????---??- -1?200-?-- 01-??????- -??0-?000- -00?00---- ?0---?0?-- ---------2 ?1-0-00--- ----0-0000 00???????? ?-30?????? ?????????? ?????????? ?????????? ???0-----0 000------- ---------- --???????0 -00----0?? 1100-11?01 001-?????? ??0??????? ?????????? ?????0??0- ?????????? ?????????? ???10----- ---0----?0 -----0--00 0-0?0??--- -????????? ?????????? ?????????? ?????????? ????-00??? -??-?????? ?????????? 100------- ---00-0000 0------00- -0000-00-- ---1------ -0000---01 0------01- -?1110?111 110--01--- ---------- 0--0------ ????????-1 -????-???0 ?----????? ????-?--?? ?0--?????- ?????????? ?0?0

Vestrogothia		1012?00??1 000?000-00 01100-3--- -000--0?0- -000-0---- -0100-100? 00000000-- -000-----0 ----0000?? --0--0?0?0 -------00- ---00----- ---00000-- 1??-00?000 1?110--111 1100110--- ---01-0100 ????0???-- -------0-? -------00- --0-?????- ????---??- -1?200-?-- 01-??????- -??0-?000- -00?00---- ?0---?0?-- ---------2 ?1-0-00--- ----0-0000 00???????? ?-30?????? ?????????? ?????????? ?????????? ???0-----0 000------- ---------- --???????0 -00----0?? 1100-11?01 001-?????? ??0??????? ?????????? ?????0??0- ?????????? ?????????? ???10----- ---0----?0 -----0--00 0-0?0??--- -????????? ?????????? ?????????? ?????????? ????-00??? -??-?????? ?????????? 100------- ---00-0000 0------00- -0000-00-- ---1------ -0000---01 0------01- -?1110?111 110--01--- ---------- 0--0------ ????????-1 -????-???0 ?----????? ????-?--?? ?0--?????- ?????????? ?0?0

Klausmuelleria		1012?00??1 000?000-00 01000-3--- -000--0?0- -000-0---- -0100-100? 00000000-- -000-----0 ----0000?? --0--0?0?0 -------00- ---00----- ---00000-- 1??-00?000 1?110--111 1100110--- ---01-0100 ????0???-- -------0-? -------00- --0-?????- ????---??- -1?200-?-- 01-??????- -??0-?000- -00?00---- ?0---?0?-- ---------2 ?1-0-00--- ----0-0000 00???????? ?-30?????? ?????????? ?????????? ?????????? ???0-----0 000------- ---------- --???????0 -00----0?? 1100-11?01 001-?????? ??0??????? ?????????? ?????0??0- ?????????? ?????????? ???10----- ---0----?0 -----0--00 0-0?0??--- -????????? ?????????? ?????????? ?????????? ????-00??? -??-?????? ?????????? 100------- ---00-0000 0------00- -0000-00-- ---1------ -0000---01 0------01- -?1110?111 110--00--- ---------- 0--0------ ????????-1 -????-???0 ?----????? ????-?--?? ?0--?????- ?????????? ?0?0

Scutigera		1010100?11 00-1000-00 00000-4--- -000--0?0- -000-0---- -0100-100? 00000000-- -000-----0 ----000101 000--000-0 ------000- ---00----- ---00000-- 1??-00??00 11110--111 0?02------ ------0100 000100-0-- -------2-- --------0- --0-0????- ?-0?---??- --?20110-- 1100-10000 1001-?0000 -011000--- ?00000010- ---------2 ?1-0-00--- ----0-0000 -001??0?11 0--01?0?1? ?????????0 1012010111 0010000000 10010100?0 0000001?10 10???0000- 000-----00 -00----000 1000-1?--0 00?-?00010 0-00-----0 00?1011201 001000000- 00-00-?010 0101100010 00??0----- ---400--00 -----0--00 0-00001--- -000010000 021000000- 0101000000 ??0??00010 -???-00000 -0010????? 04400????? 100------- ---00-0000 0------00- -0000-00-- ---1------ -0000----1 0------0-- -????-???? -?0--0---0 ---------- 0--0------ ????-----1 0????-??-0 ?----?-??? ????----00 00---????- ?????????? ?0?0

Lithobius		1010101?11 00-1000-00 00000-4--- -000--100- -000-0---- -0100-100? 00000000-- -000-----0 ----000101 000--000-0 ------000- ---00----- ---00000-- 1??-00??00 11110--111 0?02------ ------0100 000000-0-- -------2-- --------0- --0-0????- ?-0?---??- --?20114-- 1100-10010 1001-?0000 -011010--- ?01000011- ---------2 ?1-0-00--- ----0-0000 -001??0?11 0--01?0110 1??0101100 10120101?1 00??000000 ???12?--?0 000000---0 0---?1---- -00-----00 -00----000 1000-1?--0 00?-?00010 0-00-----0 0001011201 001001000- 00-00-0010 0101100010 10??0----- ---1000-00 -----0--00 0-00001--- -?001110-0 021000000- 0101000000 000??????? -???-00000 -001000011 00050????1 100------- ---00-0000 0------00- -0000-00-- ---1------ -0000----1 0------0-- -????-???? -?0--0---0 ---------- 0--0------ ????-----1 0????-??-0 ?----?-??? ????----00 00---????- ?????????? ?0?0

Craterostigmus		1010101??1 00-1000-00 00000-4--- -000--100- -000-0---- -0100-100? 00000000-- -000-----0 ----001101 000--000-0 ------100- ---00----- ---00000-- 1??-00??00 11110--111 0?02------ ------0100 000000?0-- -------2-- --------0- --0-0????- ?-0?---??- --?20114-- 1100-10010 1001-?0000 -01?010--- ?02111111- ---------2 ?1-0-00--- ----0-0000 -001??0?11 0--01?0??? ?????????0 ?0?20????? ?????????? ???12?--?0 000000---1 0---?1???? ?00-----00 -00----000 1000-1?--0 00?-?00010 0-00-----0 00??011001 001001000- 00-00-?011 111110?011 00??0----- ---1000-00 -----0--00 0-00001--- -?101?10-0 0?1000???? ?10100??00 ??0??????? -???-000?0 -10-?????? ?????????? 100------- ---00-0000 0------00- -0000-00-- ---1------ -0000----1 0------0-- -????-???? -?0--0---0 ---------- 0--0------ ????-----1 0????-??-0 ?----?-??? ????----00 00---????- ?????????? ?0?0

Scolopendra		10101001?1 00-1000-00 00000-4--- -000--100- -000-0---- -0100-100? 00000000-- -000-----0 ----011101 100--000-0 ------100- ---00----- ---00000-- 1??-00??00 11110--111 0?02------ ------0100 000000-0-- -------2-- --------0- --0-0????- ?-0?---??- --?20114-- 1100-10010 1001-?0000 -011010--- ?12111111- ---------2 ?1-0-00--- ----0-0000 -001??0?11 0--01?0?1? ?0???????0 1012010111 0{01}10000000 00012?--?0 000000---1 0---?1---- -00-----00 -00----000 1000-1?--0 00?-?00010 0-00-----0 0001011000 001001000- 00-00-0011 1111100011 00??0----- ---1100-00 -----0--00 0-00001--- -0101110-0 021000000- 0101000000 0000100000 -100-10000 -11-0????? ?????????? 100------- ---00-0000 0------00- -0000-00-- ---1------ -0000----1 0------0-- -????-???? -?0--0---0 ---------- 0--0------ ????-----1 0????-??-0 ?----?-??? ????----00 00---????- ?????????? ?0?0

Mecistocephalus		1010100??1 00-1000-00 00000-4--- -000--100- -000-0---- -0100-100? 00000000-- -000-----0 ----012001 110--000-0 ------100- ---00----- ---00000-- 1??-00??00 11110--111 0?02------ ------0100 001000-0-- -------2-- --------0- --0-0????- ?-0?---??- --?2001?-- 0100-10000 0001-?0000 -01?010--- ?12111011- ---------2 ?1-0-00--- ----0-0000 -0?1??0?11 0--01?0??? ?????????0 10?20????? ?????????? ???0-----0 000-0----- ---------- --0-----00 -00----000 1000-1?--0 00?-?00000 0-00-----0 00?1011000 001001000- 00-00-0011 111110?01? ?0??0----- ---1110-00 -----0--00 0-00001--- -?101????? ?????????? ????????00 ??0??????? -???-10000 -110?????? ?????????? 100------- ---00-0000 0------00- -0000-00-- ---1------ -0000----1 0------0-- -????-???? -?0--0---0 ---------- 0--0------ ????-----1 -????-??-0 ?----?-??? ????----00 00---????- ?????????? ?0?0

Pachymerium		1010100?01 00-1000-00 00000-4--- -000--100- -000-0---- -0100-100? 00000000-- -000-----0 ----012001 110--000-0 ------100- ---00----- ---00000-- 1??-00??00 11110--111 0?02------ ------0100 001000-0-- -------2-- --------0- --0-0????- ?-0?---??- --?2001?-- 0100-10000 0001-?0000 -011010--- ?12111011- ---------2 ?1-0-00--- ----0-0000 -0?1??0?11 0--01?0110 1????????0 10?20????? ?????????? ???0-----0 000-0----- ---------- --0-----00 -00----000 1000-1?--0 00?-?00000 0-00-----0 00?1011000 001001000- 00-00-0011 111110?011 00??0----- ---1110-00 -----0--00 0-00001--- -?101010-0 021000000- 0101000000 ??0??????? -???-10000 -2100????1 ?????????1 100------- ---00-0000 0------00- -0000-00-- ---1------ -0000----1 0------0-- -????-???? -?0--0---0 ---------- 0--0------ ????-----1 -????-??-0 ?----?-??? ????----00 00---????- ?????????? ?0?0

Hanseniella		1010100?01 00-1000-00 00000-4--- -000--000- -000-0---- -0100-100? 00000000-- -000-----0 ----000020 000--000-0 ------000- ---00----- ---00000-- 1??-00??11 11110--111 0?02------ ------0100 000000-0-- -------2-- --------0- --0-0????- ?-0?---??- --?21100-- 0110-1001? 0001-?1--0 -0101010-- -00-00000- ---------2 ?1-0-00--- ----0-0110 -000??0?10 0--01?0110 1????????0 00?20????? ?????????? ???0-----0 000-0----- ---------- --0-----00 -011---01- 1000-1?--0 00?-?01010 0-00-----0 00?1011101 001000000- 00-00-101? ?1?110?01? ?0??0----- ---3----00 -----0--00 0-00001--- -1000????? ?????????? ????????10 2000000010 -013-00000 -00-?????? ?????????? 100------- ---00-0000 0------00- -0000-00-- ---1------ -0000----1 0------0-- -????-???? -?0--0---0 ---------- 0--0------ ????-----1 -????-??-0 ?----?-??? ????----00 00---????- ?????????? ?0?0

Scutigerella		1010100?01 00-1000-00 00000-4--- -000--000- -000-0---- -0100-100? 00000000-- -000-----0 ----000020 --0--000-0 ------000- ---00----- ---00000-- 1??-00??11 11110--111 0?02------ ------0100 000000-0-- -------2-- --------0- --0-0????- ?-0?---??- --?21100-- 0110-10010 0001-?1--0 -0101010-- -00-00000- ---------2 ?1-0-00--- ----0-0110 -000??0?10 0--01?0??? ?????????0 00?20????? ?????????? ???0-----0 000-0----- ---------- --0-----00 -011---01- 1000-1?--0 00?-?01010 0-00-----0 00?1011101 001000000- 00-00-1010 010110?01? ?0??0----- ---3----00 -----0--00 0-00001--- -?000110-0 120000000- 0000000010 200??????? -???-00?00 -00-0????? 00001????? 100------- ---00-0000 0------00- -0000-00-- ---1------ -0000----1 0------0-- -????-???? -?0--0---0 ---------- 0--0------ ????-----1 -????-??-0 ?----?-??? ????----00 00---????- ?????????? ?0?0

Pauropus		1010100?01 00-1000-00 00000-4--- -000--0?0- 0000-0---- -0000-100? 00000000-- -000-----0 ----000061 --0--000-0 ------000- ---00----- ---00000-- 1??-00??00 11110--111 0?00------ ------0100 000002-0-- -------2-- --------0- --0-0????- ?-0?---??- --?2000?-- 0100-10011 0?01-?1--0 -13-0----- -0--00000- ---------2 ?1-0-00--- ----0-0000 -000??0?11 0--01?0?1? ?????????0 ?0?20????? ?????????? ???0-----0 000-0----- ---------- --0-----00 -011---01- 1000-1?--0 00?-?01010 0-00-----0 00??011101 001000000- 00-00-1010 01?110?00- ?-??0----- ---0----00 -----0--01 0-00001--- -1000020-- -20000000- 0100000000 2000000010 -013-001?0 -00-?????? ?????????? 100------- ---00-0000 0------00- -0000-00-- ---1------ -0000----1 0------0-- -????-???? -?0--0---0 ---------- 0--0------ ????-----1 -????-??-0 ?----?-??? ????----00 00---????- ?????????? ?0?0

Polyxenus		1010100?11 00-1000-00 00000-4--- -000--000- 0000-0---- -0?00-100? 00000000-- -000-----0 ----1000?1 000--000-0 ------000- ---00----- ---00000-- 1??-00??00 11110--111 0?00------ ------0100 01000??0-- -------2-- --------0- --0-1????- ?-0?---??- --?21110-- 0100-10011 0001-?1--0 -13-0----- -0--0?000- ---------2 ?1-0-00--- ----0-0000 -000??0?11 0--01?0??? ?????????0 00?20????? ?????????? ???12?--?0 000000???0 10???0---- -00-----00 -011---01- 1000-1?--0 00?-?0?010 0-00-----0 00?1011101 001000000- 00-00-1010 01?110?01? ?-??0----- ---2----00 -----0--01 0-00000--- -1000010-0 03--0----- --100--000 200??????? -??3-00100 -00-0????? ?????????? 100------- ---00-0000 0------00- -0000-00-- ---1------ -0000----1 0------0-- -????-???? -?0--0---0 ---------- 0--0------ ????-----1 0????-??-0 ?----?-??? ????----00 00---????- ?????????? ?0?0

Glomeris		1011100??1 00-1000-00 00000-4--- -000--000- 0000-0---- -0100-100? 00000000-- -000-----0 ----10000? 000--000-0 ------000- ---00----- ---00000-- 1??-00??00 11110--111 0?02------ ------0100 010000-0-- -------2-- --------0- --0-0????- ?-0?---??- --021110-- 0100-1001? 0001-?1--0 -23-0----- -0--0?000- ---------2 ?1-0-00--- ----0-0000 -0?0??0?11 0--01?0110 1????????0 00?20????? ?????????? ???120--?0 000000??-0 0-???0---- -?0-----00 -00----01- 1100-1?--0 00?-?0?010 0-00-----0 00?1011101 001000000- 00-00-1010 ???110?01? ?-??0----- ---2----00 -----0--00 0-00000--- -1000010-0 0???0----- --100--000 3000000010 -013-00100 -00-000011 ?????00??1 100------- ---00-0000 0------00- -0000-00-- ---1------ -0000----1 0------0-- -????-???? -?0--0---0 ---------- 0--0------ ????-----1 0????-??-0 ?----?-??? ????----00 00---????- ?????????? ?0?0

Proteroiulus		1011100??1 00-1000-00 00000-4--- -000--000- 1000-0---- -0100-100? 00000000-- -000-----0 ----10000? 001--000-0 ------000- ---00----- ---00000-- 1??-00??00 11110--111 0?02------ ------0100 01000??0-- -------2-- --------0- --0-0????- ?-0?---??- --?21110-- 0100-10011 0001-?1--0 -23-0----- -0--0?000- ---------2 ?1-0-00--- ----0-0000 -0?0??0?11 0--01?0??? ???0001100 ?0?200000- ---?000000 000120--?0 000000??-? 0-????---- -?0-----00 -00----01- 1000-1?--0 00?-?0?010 0-00-----0 00??011100 001000010- 00-00-1010 ???110001? ?-??0----- ---2----00 -----0--11 0-00000--- -?000010-0 13--0----- --100--000 3?0??????? -???-00100 -00-?????? ?????????? 100------- ---00-0000 0------00- -0000-00-- ---1------ -0000----1 0------0-- -????-???? -?0--0---0 ---------- 0--0------ ????-----1 0????-??-0 ?----?-??? ????----00 00---????- ?????????? ?0?0

Narceus			1011100??1 00-1000-00 00000-4--- -000--000- 1000-0---- -0100-100? 00000000-- -000-----0 ----10000? 001--000-0 ------000- ---00----- ---00000-- 1??-00??00 11110--111 0?02------ ------0100 01000??0-- -------2-- --------0- --0-0????- ?-0?---??- --?21110-- 0100-10011 0001-?1--0 -23-0----- -0--0?000- ---------2 ?1-0-00--- ----0-0000 -0?0??0?11 0--0110??? ????????00 ?0120????? ?????????? ???12?--?0 000000??-? 0-????---- -?0-----00 -00----01- 1000-1?--0 00?-?0?010 0-00-----0 00??011100 001000010- 00-00-1010 ???110001? ?-??0----- ---2----00 -----0--11 0-00000--- -?000010-0 1???0----- --100--100 3?0????01? -???-00100 -00-0????? 00043????? 100------- ---00-0000 0------00- -0000-00-- ---1------ -0000----1 0------0-- -????-???? -?0--0---0 ---------- 0--0------ ????-----1 0????-??-0 ?----?-??? ????----00 00---????- ?????????? ?0?0

Skara			1010?00??1 0001000-00 00000-4--- -000--0?0- -000-0---- -0100-100? 00000000-- -000-----0 ----0000?? ?-0--011?0 -------00- ---00----- ---00100-- 1??-00?000 1?110--111 1100110--- --0-1-0100 ????0???-- -------0-? -------00- --0-?????- ????---??- -1?2000?-- 0?-??????? ???1--000- -00?00---- ?0---?0?-- ---------2 11-0-00--- ----0-0000 00???????? ?-30?????? ?????????? ?????????? ?????????? ???0-----0 000------- ---------- --???????0 -00----0?? 1200-11?01 001-?????? ??0??????? ?????????? ?????0??0- ?????????? ?????????? ???10----- ---0----?0 -----0--00 0-0?0??--- -????????? ?????????? ?????????? ?????????? ????-01??? -??-?????? ?????????? 100------- 0--00-0000 0------00- -0000-00-- ---1------ -0000---11 0------0?- -?1110?111 110--0?-01 ---0------ 00-0------ ????????01 -????????0 ?-1--????? ????-?--?? ?0--?????- ?????????? ?0?0

Derocheilocaris		1010100??1 0001000-00 00000-4--- -000--0?0- -000-0---- -0100-1000 00000000-- -000-----0 ----000000 --0-0011?0 -------00- ---00----- ---00100-- 1??-00?000 1?110--111 1100110--- ----1-0100 ?0000??0-- -------100 -------00- --0-0????- ????---??- -112000?-- 0000-0---- 0??1101--0 -01?000--- ???1--00?- ---------2 ?1-0-00--- ----0-0000 00???????? ?-?010???? ?????????0 ?0??10???? ?????????? ???0-----0 000------- ---------- --???????0 -00----0?? 1200-1??01 001-??-0?0 -?00-----0 ?0??0?2100 000-0??-0- -------0?? ?1?110?00? ???10----- ---0----?0 -----0--00 0-0?0??--- -????????? ???????1?? ?????????? ?????????? ????-01??? -??-?????? ?????????? 100------- 0--00-0000 0------00- -0000-00-- ---1------ -0000---01 0------0?- -?1110?111 010--0--01 ---1------ 00-0------ ????????01 -????1???0 ?-1--????? ????-?--00 00--?????- ?????????? ?0?0

Rehbachiella		1010?00??1 0001000-00 01100-4--- -000--0?0- -000-0---- -0100-100? 00000000-- -000-----0 ----0000?? --0-0011?0 -------00- ---00----- ---00100-- 10?-00??00 1?110--111 1110110--- --001-0100 ????0??0-- -------101 -------00- --0-0????- ????---??- -1?2000?-- 010??0---- ???10-000- -02?000--- -0---?0?-0 ---------2 ?1-0-00--- ----0-0001 -0???????? ?-?0?????? ?????????? ?????????? ?????????? ???10?0100 00000????? ?????????? ?????????0 -00----1?- 1200-11??1 001-?????? ??0??????? ?????????? ????10??0- ?????????? ?????????? ???10----- ---0----?0 -----0--00 0-0????--- -????????? ?????????? ?????????? ?????????? ?????11??? -??-?????? ?????????? 100------- 0--00-0000 0------00- -0000-00-- ---1------ -0000---11 0------0?- -?1110?111 110--0?-0- ---------- 00-1------ ????????01 0????-???0 ?----????? ????-?--?? ?0--?????- ?????????? ?0?0

Lepidocaris		101010-??1 0001000-00 00000-4--- -000--0?0- -000-0---- -0100-100? 00000000-- -000-----0 ----0000?? --0-0011-0 -------00- ---00----- ---00100-- 10?-000?00 1?110--111 1110110--- --001-0100 ????0??0-- -------101 -------00- --0-0????- ????---??- -1?2000?-- 010??0---- ???10-?--- -02?000--- -0---?00-0 ---------2 ?1-0-00--- ----0-0001 -0???????? ?-?1?????? ?????????? ?????????? ?????????? ???0-----0 000-0????? ?????????? ?????????0 -00----1?- 1200-11??1 001-?????? ??0??????? ?????????? ?????0??0- ?????????? ?????????? ???10----- ---0----?0 -----0--00 0-0????--- -????????? ?????????? ?????????? ?????????? ?????11??? -??-?????? ?????????? 100------- 0--00-0000 0------00- -0000-00-- ---1------ -0000---11 0------0?- -?1110?111 110--1?-0- ---------- 00-1------ ????????01 0????-???0 ?----????? ????-?--?? ?1--?????- ?????????? ?0?0

Tanazios		101010-??1 0001000-00 00000-4--- -000--0?0- -000-0---- -0100-100? 10000000-- -000-----0 ----0000?? --0-0000-0 -------00- ---00----- ---00100-- 10?-000?00 1?110--111 110?0?0--- --??0-1100 ????0??0-- -------2-- -------0-? --0-0????- ????---??- -0?20????? ?0???????? ?????-000? ??0?000--- -0---?00-0 ---------2 ?1-0-00--- ----0-0000 -0???????? ?-?0?????? ?????????? ?????????? ?????????? ???0-----0 000-0????? ?????????? ?????????0 -00----1?- 1200-11??1 001-?????? ??0??????? ?????????? ?????0??0- ?????????? ?????????? ???10----- ---0----?0 -----0--00 0-0????--- -????????? ?????????? ?????????? ?????????? ?????11??? -??-?????? ?????????? 100------- 0--00-0000 0------00- -0000-00-- ---1------ -0000---01 0------0?- -?1110?111 110--0?-0- ---------- 00-0------ ????????01 0????-???0 ?----????? ????-?--?? ?0--?????- ?????????? ???0

Yicaris			1010?00??1 0001000-00 00000-4--- -000--0?0- -000-0---- -0100-100? 00000000-- -000-----0 ----0000?? --0-0011?0 -------00- ---00----- ---00100-- 1??-00??00 1?110--111 1110110--- --001-0100 ????0???-- -------10? -------00- --0-?????- ????---??- -1?2000?-- 000??????? ???1-0000- -00?000--- ?----?0?-- ---------2 11-0-00--- ----0-0000 00???????? ?-31?????? ?????????? ?????????? ?????????? ???10?0?00 00000????? ?????????? ?????????0 -0??---0?? 1200-11?01 0?1-?????? ??0??????? ?????????? ????00??0- ?????????? ?????????? ???10----- ---0----?0 -----0--00 0-0????--- -????????? ?????????? ?????????? ?????????? ?????01??? -??-?????? ?????????? 100------- 0--00-0000 0------00- -0000-00-- ---1------ -0000---11 0------0?- -?1110?111 110--0?-00 ---0------ 00-0------ ????????01 0????-???0 ?-0--????? ????-?--?? ?0--?????- ?????????? ???0

Bredocaris		1110?00??1 0001000-00 01000-4--- -000--0?0- -000-0---- -0100-100? 00000000-- -000-----0 ----0000?? --0-0011?0 -------00- ---00----- ---00100-- 10?-00??00 1?110--111 1110110--- --001-0100 ????0??0-- -------101 -------00- --0-0????- ????---??- -1?2000?-- 010??0---- ???10-000- -02?000--- -0---?0?-0 ---------2 ?1-0-00--- ----0-0001 -0???????? ?-?0?????? ?????????? ?????????? ?????????? ???10?0100 00000????? ?????????? ?????????0 -00----0?- 1200-11??1 001-?????? ??0??????? ?????????? ????10??0- ?????????? ?????????? ???10----- ---0----?0 -----0--00 0-0????--- -????????? ?????????? ?????????? ?????????? ?????11??? -??-?????? ?????????? 100------- 0--00-0000 0------00- -0000-00-- ---1------ -0000---?1 0------0?- -?1110?111 110--0?-0- ---------- 00-0------ ????????01 -????-???0 ?----????? ????-?--?? ?0--?????- ?????????? ?0?-

Speleonectes		1010100??1 00-1000-00 00000-4--- -000--0?0- -000-0---- -0100-1001 ?00000000- -000-----0 ----00000? --0-0000-0 -------00- ---00----- ---00100-- 1??-000?00 11110--111 1100010--- ------1120 00000??0-- -------10? -------?0- --0-0????- ?-??---??- -??20000-- 0100-0---- 0??1100000 -01?000--- ?0---?00-- ---------2 ?1-0-00--- ----0-0000 ?0???????? ?-?0??0??? ?????????0 ?012011??? ???1000010 1210-----0 000-0----- ---------- --0-----?0 -00----0?- 1200-1?--1 001-?0?-00 0-00-----1 00??012100 000-00000- 00-00-?01? ?1?110?01? ???10----- ---0----00 -----0--00 0-00030--- -000000000 03--00000- 0000?00000 ??0??????? 0???-010?0 -??-?????? 12220????? 100------- 0--00-0000 0------00- -0000-00-- ---1------ -0000---01 0------0?- -?111-?111 -10--0--00 ??-1??---- 0--0-????? ????????01 -????-???0 ?-00-????? ????-?--11 10???????- ?????????? ?0?0

Hutchinsoniella		1010100??1 00-1000-00 00000-4--- -000--0?0- -000-0---- -0100-1001 ?0?000000- -000-----0 ----0000?? --0-0011-0 -------00- ---00----- ---00100-- 1??-000?00 11110--111 1100110--- ------0100 00000?-0-- -------100 -------?0- --0-0????- ?-??---??- -??20000-- 0100-0---- 0??1000000 -020000--- ?0---?00-0 ---------2 ?1-0-00--- ----0-0000 ?0???????? ?-?01?0??? ???1100000 ?0110????? ???1?0000? 1??0-----0 000-0----- ---------- --0-----00 -00----0?- 1200-1?--1 001-?0?-00 0-00-----2 00??012100 000-00000- 00-00-?01? ?1?110?01? 0-?10----- ---0----00 -----0--00 0-00000--- -000000000 03--0----- --10?--000 100??????? ????-000?0 -00-?????? 01131????? 100------- 0--00-0000 0------00- -0000-00-- ---1------ -0000---11 0------0?- -?111-?111 -10--0--01 ??-1??---- 00-1-????? ????????01 -????????0 ?-00-????? ????-?--1? ?0???????- ?????????? ?0?0

Artemia			101010-?01 00-1000-00 00000-4--- --00--0?-- -000-0---- -0100-1001 ?0?000000- -000-----0 ----0000?? --0-0011-0 -------00- ---00----- ---00100-- 10?-000?00 11110--111 1110110--- ------0100 10000?-0-- -------101 -------?0- --0-0????- ?-??---??- -?020001-- 0100-0---- 00?10-1--0 -020000--- ?0---?00-0 ---------2 ?1-0-00--- ----0-0001 ?0???????? ?-?11?0??? ???11000?0 0011011111 0010000000 00010201?0 00000100?? 10000?0000 ?020100100 -00----1?- 1200-1?--1 001-?0?-00 0-00-----2 00?1012100 000-10000- 00-00-?01? ?1?110101? 0-?10----- ---0----00 -----0--00 0-00001--- -0000020-- -2000----- --100--000 0000000000 0??1-010?0 -00-????10 11000????0 100------- 0--01-0000 0------00- -0000-00-- ---1------ -0000---11 0------0?- -?111-?111 -10--1--00 ??-1??---- 00-?-????? ????????01 0????-???0 ?-00-????? ????-?--00 01???????- ?????????? ?0?0

Branchinella		101010-??1 00-1000-00 00000-4--- --00--0?-- -000-0---- -0100-1001 ?0?000000- -000-----0 ----0000?? --0-0011-0 -------00- ---00----- ---00100-- 10?-000?00 11110--111 1110?10--- ------0100 10000?-0-- -------101 -------?0- --0-0????- ?-??---??- -??20001-- 0100-0---- 00?10-1--0 -020000--- ?0---?00-0 ---------2 ?1-0-00--- ----0-0001 ?0???????? ?-?11?0??? ?????????0 ?0110????? ?????????? ???10?01?0 00000????? ????0????? ?020100100 -00----1?- 1200-1?--1 001-?0?-00 0-00-----2 00?1012100 000-10000- 00-00-?01? ?1?110101? 0-?10----- ---0----00 -----0--00 0-00001--- -0000020-- -2000----- --100--000 ??0??????? ????-010?0 -00-?????? ?????????? 100------- 0--01-0000 0------00- -0000-00-- ---1------ -0000---11 0------0?- -?111-?111 -10--1--00 ??-1??---- 00-?-????? ????????01 0????-???0 ?-00-????? ????-?--00 01???????- ?????????? ?0?0

Triops			1010100?01 00-1000-00 01000-4--- -?00000??- -000-0---- -0100-1001 ?0?000000- -000-----0 ----0000?? --0-0011-0 -------00- ---00----- ---00100-- 10?-001?00 11110--111 1110110--- ------0100 ?0000?-0-- -------101 -------?0- --0-0????- ?-??---??- -??20002-- 0100-0---- 00?10-1--0 -020000--- ?0---?00-0 ---------2 ?1-0-00--- ----0-0001 ?0???????? ?-?11?0001 ?1?11000?0 ?011011111 0010-00000 00010200?0 00010100?? 10000?0000 0030100100 -00----1?- 1200-1?--1 001-?0?-00 0-00-----2 00?1012100 000-10000- 00-00-?01? ?1?110101? 0-?10----- ---0----00 -----0--00 0-00000--- -0000020-- -2000----- --100--000 1000?????? 0???-010?0 -00-?????? 11000????? 100------- 0--00-0000 0------00- -0000-00-- ---1------ -0000---11 0------0?- -?111-?111 -10--0--00 ??-1??---- 00-1-????? ????????01 0????-???0 ?-00-????? ????-?--00 00???????- ?????????? ?0?0

Lynceus			1010100?01 00-1000-00 01000-4--- -?00100??- -000-0---- -0100-100? ?0?000000- -000-----0 ----0000?? --0-0001-0 -------00- ---00----- ---00000-- 11?-001?00 11110--111 1110110--- ------0100 00000?-0-- -------101 -------?0- --0-0????- ?-??---??- -??20002-- 0100-0---- 0????-1--0 -020000--- ?0---?00-1 ---------2 ?1-0-00--- ----0-0001 ?0???????? ?-?11?0??? ?????????0 ?0??0????? ?????????? ???10?00?0 00010??0?? 10000?000? ??30100100 -00----1?- 1200-1?--1 0??-?0?-00 0-00-----2 00??012100 000-10000- 00-00-?0?? ?1?110?01? 0-?10----- ---0----00 -----0--00 0-00000--- -0000020-- -2000----- --100--000 ??0??????? 0???-01010 -00-?????? ?????????? 100------- 0--00-0000 0------00- -0000-00-- ---1------ -0000---11 0------0?- -?111-?111 -10--0--00 ??-1??---- 00-1-????? ????????01 0????-???0 ?-00-????? ????-?--00 00???????- ?????????? ?0?0

Limnadia		1010100?01 00-1000-00 01000-4--- --00110?-- -000-0---- -0100-100? ?0?000000- -000-----0 ----0000?? --0-0001-0 -------00- ---00----- ---00100-- 11?-001?00 11110--111 1110110--- ------0101 00000?-0-- -------101 -------?0- --0-0????- ?-??---??- -??20001-- 0100-0---- 00?1?-1--0 -020000--- ?0---?00-2 ---------2 ?1-0-00--- ----0-0001 ?0???????? ?-?11?0??? ?????????0 ?0?10????? ?????????? ???10?20?0 00010100?? 12000?0000 ??30101100 -00----1?- 1200-1?--1 0?1-?0?-00 0-00-----2 00?1012100 000-10000- 00-00-?01? ?1?110101? 0-?10----- ---0----00 -----0--00 0-00000--- -0000????? ?????????? ?????????0 ??0??????? 0???-01010 -00-?????? ?????????? 100------- 0--00-0000 0------00- -0000-00-- ---1------ -0000---11 0------0?- -?111-?111 -10--0--00 ??-1??---- 00-1-????? ????????01 0????-???0 ?-00-????? ????-?--00 00???????- ?????????? ?0?0

Limnadopsis		1010100??1 00-1000-00 01000-4--- --00110?-- -000-0---- -0100-100? ?0?000000- -000-----0 ----0000?? --0-0001-0 -------00- ---00----- ---00100-- 11?-001?00 11110--111 1110?10--- ------0101 00000?-0-- -------101 -------?0- --0-0????- ?-??---??- -??20001-- 0100-0---- 0????-1--0 -020000--- ?0---?00-2 ---------2 ?1-0-00--- ----0-0001 ?0???????? ?-?11?0??? ?????????0 ?0??0????? ?????????? ???10?20?0 00010??0?? 12000?0000 ??30101100 -00----1?- 1200-1?--1 0??-?0?-00 0-00-----? 00??012100 000-?0000- 00-00-?0?? ?1?110?01? 0-?10----- ---0----00 -----0--00 0-00000--- -0000????? ?????????? ????????00 ??0??????? 0???-01010 -00-?????? ?????????? 100------- 0--00-0000 0------00- -0000-00-- ---1------ -0000---11 0------0?- -?111-?111 -10--0--00 ??-1??---- 00-1-????? ????????01 0????-???0 ?-00-????? ????-?--00 00???????- ?????????? ?0?0

Cyclestheria		1010100??1 00-1000-00 01000-4--- --00110?-- -000-0---- -0100-100? ?0?000000- -000-----0 ----0000?? --0-0001-0 -------00- ---00----- ---00100-- 11?-001?00 11110--111 1110?10--- ------0100 10?00?-0-- -------10- -------?0- --0-0????- ?-??---??- -?020001-- 0100-0---- 0????-1--0 -020000--- ?0---?00-1 ---------2 ?1-0-00--- ----0-0001 ?0???????? ?-?11?0??? ?????????0 ?0??0????? ?????????? ???10?20?0 00010??0?? 12000?0000 ??30100100 -00----1?- 1200-1?--1 0??-?0?-00 0-00-----2 00??012100 000-10000- 00-00-?0?? ?1?110?01? 0-?10----- ---0----00 -----0--00 0-00000--- -0000????? ?????????? ????????00 ??0??????? 0???-0?011 -00-?????? ?????????? 100------- 0--00-0000 0------00- -0000-00-- ---1------ -0000---11 0------0?- -?111-?111 -10--0--00 ??-1??---- 00-1-????? ????????01 0????-???0 ?-00-????? ????-?--00 00???????- ?????????? ?0?0

Daphnia			1010100?01 00-1000-00 01000-4--- --00100?-- -000-0---- -0100-100? ?0?000000- -000-----0 ----0000?? --0-00?1-0 -------00- ---00----- ---00100-- 11?-001?00 11110--111 1110?10--- ------0100 10000?-0-- -------10- -------?0- --0-0????- ?-??---??- -??20001-- 0100-0---- 00?10-1--0 -020000--- ?0---?00-1 ---------2 ?1-0-00--- ----0-0001 ?0???????? ?-?11?0??? ?????????0 ?0110????? ?????????? ???10?20?0 00010100?? 12000?0000 ?030100100 -00----1?- 1200-1?--1 0?1-?0?-00 0-00-----2 00?1012100 000-10000- 00-00-?01? ?1?110101? 0-?10----- ---0----00 -----0--00 0-00000--- -0000020-- -2000----- --100--000 ?000000000 0???-00001 -00-?????? 11000????? 100------- 0--00-0000 0------00- -0000-00-- ---1------ -0000---11 0------0?- -?111-?111 -10--0--00 ??-1??---- 00-1-????? ????????01 0????-???0 ?-00-????? ????-?--00 00???????- ?????????? ?0?0

Leptodora		1010100?01 00-1000-00 01000-4--- --00000?-- -000-0---- -0100-100? ?0?000000- -000-----0 ----0000?? --0-00?1-0 -------00- ---00----- ---00000-- 10?-001?00 11110--111 0110?1---- ------0100 10?00?-0-- -------101 -------?0- --0-0????- ?-??---??- -??2000?-- 0100-0---- 0??10-1--0 -020000--- ?0---?00-- ---------2 ?1-0-00--- ----0-0001 ?0???????? ?-?01?0001 0????????0 ?0??0????? ?????????? ???10?20?0 00010??0?? 12000?0000 ?0?0----00 -00----0?- 1200-1?--1 0??-?0?-00 0-00-----? 00??012100 000-10000- 00-00-?0?? ?1?110?01? 0-?10----- ---0----00 -----0--00 0-0000?--- -0000020-- -2000----- --100--000 ??00100000 0???-00001 -00-?????? ?????????? 100------- 0--00-0000 0------00- -0000-00-- ---1------ -0000---11 0------0?- -?111-?111 -10--0--00 ??-1??---- 00-1-????? ????????01 0????-???0 ?-00-????? ????-?--00 00???????- ?????????? ?0?0

Calanus			10101001?1 00-1000-00 00000-4--- -000--0??- -000-0---- -0100-1001 ?0?000000- -000-----0 ----0000?? --0-0011-0 -------00- ---00----- ---00100-- 10?-000?00 11110--111 1100?10--- ------0100 00000?-0-- -------100 -------?0- --0-0????- ?-??---??- -??2000?-- 0000-0---- 0??1100000 -010000--- ?0---?00-- ---------2 ?1-0-00--- ----0-0000 ?0???????? ?-?01?0??? ?????????0 ?0120????? ?????????? 0000-----0 000-0----? -----?---- --20100100 -00----0?- 1200-1?--1 001-?0?-00 0-00-----0 00??012?00 000-10000- 00-00-?01? ?1?110101? ?-?10----- ---0----00 -----0--00 0-00000--- -00000?0?? ?3--0----- --100--000 100000000? 0??1-01010 -00-?????? ?????????? 100------- 0--00-0000 0------00- -0000-00-- ---1------ -0000---?1 0------0?- -?111-?111 -10--0--01 ??00??---- 00-0-????? ????????01 -????1???0 ?-10-????? ????-?--00 00???????- ?????????? ?0?0

Balanus			?11110-??1 00-1000--- ---00-4--- --00??0?-- -0-0-0---- -0100-100- ?-?0------ --00-----0 ----0000?? --0-000??0 -------00- ---00----- ---00000-- ???-??0?00 11110--111 1?00110--- ------01-? ?--------- ---------0 -------?0- --0-0????- ?-??---??- -??2000?-- 0100-0---- 0??1?-1--0 -010000--- ?0---?00-- ---------- ---0-00--- ----0-0000 ?0???????? ?-?01?0??? ???11000?0 ?0120????? ???0?????? ???10?00?0 00000??10? 13000??--- --20100100 -00----0?- 1?00-1?--1 0??-?0?-00 0-00-----2 00?1012100 000-00000- 00-00-?01? ???110100- --?10----- ---0----00 -----0--00 0-00020--- -00000?0?0 0?0000010- 0000000000 ?000000000 0??1-01000 -00-?????? 11001????? 100------- 1--00-0000 0------00- -0000-00-- ---1------ -0000---?1 0------0?- -?111-?111 -10--0--00 ??-1??---- 00-0-????? ????????01 0????1???0 ?-00-????? ????-?--00 00???????- ?????????? ?1?-

Semibalanus		?11110-??1 00-1000--- ---00-4--- --00??0?-- -0-0-0---- -0100-100- ?-?0------ --00-----0 ----0000?? --0-000??0 -------00- ---00----- ---00000-- ???-??0?00 11110--111 1?00110--- ------01-? ?--------- ---------0 -------?0- --0-0????- ?-??---??- -??2000?-- 0100-0---- 0??1?-1--0 -010000--- ?0---?00-- ---------- ---0-00--- ----0-0000 ?0???????? ?-?01?0??? ???11000?0 ?0120????? ???0?????? ???10?00?0 00000??10? 13000??--- --20100100 -00----0?- 1?00-1?--1 0??-?0?-00 0-00-----2 00?1012100 000-00000- 00-00-?01? ???110100- --?10----- ---0----00 -----0--00 0-00020--- -00000?0?0 0?0000010- 0000000000 ?000000000 0??1-01000 -00-?????? 11001????? 100------- 1--00-0000 0------00- -0000-00-- ---1------ -0000---?1 0------0?- -?111-?111 -10--0--00 ??-1??---- 00-0-????? ????????01 0????1???0 ?-00-????? ????-?--00 00???????- ?????????? ?1?-

Rhamphoverritor		1111?????1 00-1000-00 01000-4--- -000?00?-- -0-0-0---- -0100-100- ??000000?- --00-----0 ----0000?? --0-0011?0 -------00- ---00----- ---00100-- ???-??0?00 1?110--111 1?00110--- ------?100 00000?-0-- ---------0 -------?0- --0-0????- ?-??---??- -????????? ?????????? ?????????? ?????????? ?????????? ?????????? ?????????? ?????????? ?????????? ?????????? ?????????? ?????????? ?????????? ?????????? ?????????? ?????????? ?????????? ?????????? ?????????? ?????????? ?????????? ?????????? ?????????? ?????????? ?????????? ?????????? ?????????? ?????????? ?????????? ?????????? ?????????? ?????????? ?????????? ?????????? ?????????? ?????????? 100------- 1--00-0000 0------00- -0000-00-- ---1------ -0000---?1 0------0?- -?111-?111 -10--0--00 ??-1??---- 00-0-????? ????????01 0????1???0 ?-00-????? ????-?--00 00???????- ?????????? ?1?-

Cypridopsis		1010100??1 00-1000-00 01100-4--- --00100?-- -000-0---- -0100-100? ?0?000000- -000-----0 ----0000?? --0-0011-0 -------?0- ---00----- ---00100-- 1??-000?00 11110--111 1100?10--- ------0100 00000?-0-- -------10- -------?0- --0-0????- ?-??---??- -??2000?-- 0000-0---- 0??1??0000 -010000--- ?0---?00-- ---------2 ?1-0-00--- ----0-0000 ?0???????? ?-?01?0??? ?????????0 ?0??0????? ?????????? ???0-----0 000-0----- ---------- --20100?00 -00----0?- 1?00-1?--1 0??-?0?-00 0-00-----2 00??012100 000-?0000- 00-00-?01? ???110?00- 0-?10----- ---0----00 -----0--00 0-000?0--- -00000?0?? ?????----- --110--000 ?00?0????? ????-01010 -00-?????? ?????????? 100------- 0--00-0000 0------00- -0000-00-- ---1------ -0000---01 0------0?- -?111-?111 -103-0--10 ??11??---- 0010-????? ????????01 -????0???0 ?-00-????? ????-?0-00 00???????- ?????????? ?0?0

Manawa			1010100??1 00-1000-00 01100-4--- --00100?-- -000-0---- -0100-100? ?0?000000- -000-----0 ----0000?? --0-0011-0 -------?0- ---00----- ---00100-- 1??-000?00 11110--111 1100?10--- ------0100 00000?-0-- -------10- -------?0- --0-0????- ?-??---??- -??2000?-- 0000-0---- 0??1???000 -010000--- ?0---?00-- ---------2 ?1-0-00--- ----0-0000 ?0???????? ?-?01????? ?????????? ?????????? ?????????? ???0-----0 000-0----- ---------- --?????-00 -00----0?- 1?00-1?--1 0??-?????? ?????????? ?????????? ????????0- ?????????? ?????????? ???10----- ---0----?? ?????????? ?????????? ?????????? ?????????? ?????????? ?????????? ??????1?1? ?????????? 2????????? 100------- 0--00-0000 0------00- -0000-00-- ---1------ -0000---01 0------0?- -?111-?111 -100-0--10 ??11??---- 0010-????? ????????01 -????0???0 ?-00-????? ????-?0-00 00???????- ?????????? ?0?0

Vargula			1010100??1 00-1000-00 01100-4--- --00100?-- -000-0---- -0100-100? ?0?000000- -000-----0 ----0000?? --0-0011-0 -------?0- ---00----- ---00100-- 1??-000?00 11110--111 1100?10--- ------0100 00000?-0-- -------10- -------?0- --0-0????- ?-??---??- -??2000?-- 0000-0---- 0??1???000 -010000--- ?0---?00-- ---------2 ?1-0-00--- ----0-0000 ?0???????? ?-?01????? ?????????? ?????????? ?????????? ???10????0 00000????? ?????????? ??0-----00 -00----0?- 1?00-1?--1 0??-?????? ?????????? ?????????? ????????0- ?????????? ????????1? ???10----- ---0----?? ?????????? ?????????? ?????????? ?????????? ?????????? ?????????? ??????1?1? ?????????? 05465????? 100------- 0--00-0000 0------00- -0000-00-- ---1------ -0000---01 0------0?- -?111-?111 -101-0--10 ??21??---- 0100-????? ????????11 -????1???0 ?-00-????? ????-?0-00 00???????- ?????????? ?0?0

Nasunaris		1010?00??1 00-1000-00 01100-4--- --00?00?-- -000-0---- -0100-100? ?0?000000- -000-----0 ----0000?? --0-0011-0 -------?0- ---00----- ---00100-- 1??-000?00 11110--111 1100?10--- ------0100 00000?-0-- -------10- -------?0- --0-0????- ?-??---??- -??2000?-- 000?-0---- 0??1???000 -010000--- ?0---?00-- ---------2 ?1-0-00--- ----0-0000 ?0???????? ?-?0?????? ?????????? ?????????? ?????????? ?????????0 00000????? ?????????? ???????-?0 -00----0?- 1?00-1?--? 0??-?????? ?????????? ?????????? ????????0- ?????????? ?????????? ???10----- ---0----?? ?????????? ?????????? ?????????? ?????????? ?????????? ?????????? ?????????? ?????????? ?????????? 100------- 0--00-0000 0------00- -0000-00-- ---1------ -0000---01 0------0?- -?111-?111 -102-0--?0 ???1??---- 0100-????? ????????11 -????1???0 ?-00-????? ????-?1-00 00???????- ?????????? ?0?0

Nymphatelina		1010?00??1 00-1000-00 01100-4--- --00?00?-- -000-0---- -0100-100? ?0?000000- -000-----0 ----0000?? --0-0011-0 -------?0- ---00----- ---00100-- 1??-000?00 11110--111 1100?10--- ------0100 00000?-0-- -------10- -------?0- --0-0????- ?-??---??- -??2000?-- 000?-0---- 0??1???000 -010000--- ?0---?00-- ---------2 ?1-0-00--- ----0-0000 ?0???????? ?-?0?????? ?????????? ?????????? ?????????? ???10????0 00000????? ?????????? ??0-----?0 -00----0?- 1?00-1?--? 0??-?????? ?????????? ?????????? ????????0- ?????????? ?????????? ???10----- ---0----?? ?????????? ?????????? ?????????? ?????????? ?????????? ?????????? ?????????? ?????????? ?????????? 100------- 0--00-0000 0------00- -0000-00-- ---1------ -0000---01 0------0?- -?111-?111 -102-0--00 ??21??---- 0110-????? ????????11 -????0???0 ?-00-????? ????-?0-00 00???????- ?????????? ?0?0

Colymbosathon		1010?00??1 00-1000-00 01100-4--- --00?00?-- -000-0---- -0100-100? ?0?000000- -000-----0 ----0000?? --0-0011-0 -------?0- ---00----- ---00100-- 1??-000?00 11110--111 1100?10--- ------0100 00000?-0-- -------10- -------?0- --0-0????- ?-??---??- -??2000?-- 000?-0---- 0??1???000 -010000--- ?0---?00-- ---------2 ?1-0-00--- ----0-0000 ?0???????? ?-?0?????? ?????????? ?????????? ?????????? ???10????0 00000????? ?????????? ??1????-?0 -00----0?- 1?00-1?--? 0??-?????? ?????????? ?????????? ????????0- ?????????? ?????????? ???10----- ---0----?? ?????????? ?????????? ?????????? ?????????? ?????????? ?????????? ?????????? ?????????? ?????????? 100------- 0--00-0000 0------00- -0000-00-- ---1------ -0000---01 0------0?- -?111-?111 -102-0--00 ???1??---- 0100-????? ????????11 -????????0 ?-00-????? ????-?1-00 00???????- ?????????? ?0?0

Argulus			1110100??1 00-1000-00 00000-4--- -000--0??- -000-0---- -0100-100? ?0?000000- -000-----0 ----0000?? --0-0011-0 -------00- ---00----- ---00000-- 1??-000?00 11110--111 1?00?10--- ------0100 00000?-0-- -------10? -------?0- --0-0????- ?-??---??- -??2000?-- 0100-0---- 0??1--0000 -?40000--- ?0---?00-- ---------2 ?1-0-00--- ----0-0000 ?0???????? ?-?01?0??? ?????????0 ?0?20????? ?????????? ???10?00?0 00000??10- 10000-0??0 ?020100?00 -00----0?- 1?00-1?--1 0??-?0?-00 0-00-----2 00??012100 000-?0000- 00-00-?0?? ???110?01? 0-?10----- ---0----00 -----0--00 0-00000--- -0000021-- -?0001000- 10100-0000 ?10??????? ????-00000 -00-?????? 13112????? 100------- 0--00-0000 0------00- -0000-00-- ---1------ -0000---01 0------0?- -?111-?111 -11--0--00 ??-1??---- 00-0-????? ????????01 0????????0 ?-00-????? ????-?--00 00???????- ?????????? ?0?0

Railietiella		110010-??1 -0-0--0--- ---0--4--- ---0--0?-- -----0---- --1-0----- ?-?0------ --00-----0 ----0000?? --0-00?1?0 --------0- ---00----- ---00000-- ???-??0?00 11110--111 0---?----- ------0?-- ---------- -------?-- -------?0- -----????- ?-??---??- -?-0------ ---0-0---- -??0------ ---------- -----?---- ---------- ---0-00--- ----0-0000 ?0???????? ?-?01?0??? ?????????? ????0????? ?????????? ???0-----0 000------- ---------- --0-----00 -00----0?- 1?00-0?--0 0??-?0?-00 0-00-----0 00?000--00 000-00000- 00-00-?0?? ???0?0?00- --?10----- ---0----00 -----0--00 0-000?1--- -?000021-- -20001000- 10100-0000 410?0??01? ????-000?0 -00-?????? 13110????? 100------- ---00-0000 0------00- -0000-00-- ---1------ -0000---01 0------0?- -?111-?111 -11--0--00 ??-1??---- 00-0-????? ????????01 -????????0 ?-00-????? ????-?--00 00???????- ?????????? ?0?-

Nebalia			1010100?11 00-1000-00 01100-4--- -001100?-- -000-0---- -0100-1001 ?0?000000- -000-----0 ----0000?? --0-1010-0 -0-----00- ---00----- ---00100-- 10?-000?00 11110--111 1100?10--- ------0120 000000-0-- -------10- -------?0- --0-0????- ?-??---??- -??20000-- 0000-0---- 00?1010010 -010000--- ?0---?00-0 ---------2 ?1-0-00--- ----0-0000 ?0???????? ?-?11?0??? ???10000?0 ?0?2011111 001100000? 1??10?01?0 00000100?? 10000?1010 100-----00 -00----0?- 1200-1?--1 0?1-?0?-00 0-01010000 00??012100 000-10000- 00-00-?01? ?1?110?01? 0-010----- ---0----00 -----0--00 0-00010--- -0000020-- -2000----- --100--000 ?0001??001 1??1-0?0?0 000-?????? ?????????? 100------- 01-00-0000 0-0----00- -0000-00-0 0--1------ -0000---01 0------0?- -?111-?111 -10--0-000 00-100---- 00-1000000 0??0000101 000-1-1000 ?-00-00000 0--010--00 00--00101- 1-00000000 0010

Paranebalia		1010100??1 00-1000-00 01100-4--- -001100?-- -000-0---- -0100-1001 ?0?000000- -000-----0 ----0000?? --0-1010-0 -0-----00- ---00----- ---00100-- 10?-000?00 11110--111 1100?10--- ------0120 00000?-0-- -------10- -------?0- --0-0????- ?-??---??- -??20000-- 0000-0---- 0??1010010 -010000--- ?0---?00-0 ---------2 ?1-0-00--- ----0-0000 ?0???????? ?-?11?0??? ?????????? ?0???????? ?????????? 1??10?01?0 00000????? ?????????? ??0-----?0 -00----0?- 1200-1?--1 0??-?0?-00 0-01?????? 00??012100 000-?0000- 00-00-?0?? ?1?110?01? ???10----- ---0----00 -----0--00 0-00010--- -0000????? ?????????? ????????00 ??0??????? ????-0?0?0 000-?????? ?????????? 100------- 01-00-0000 0-0----00- -0000-00-0 0--1------ -0000---01 0------0?- -?111-?111 -10--0-000 00-100---- 00-1000000 0??0000101 000-1-1000 ?-00-00000 0--010--00 00--00101- 1-00000000 0010

Cinerocaris		1010?00??1 00-1000-00 01100-4--- -000100?-- -000-0---- -0100-1001 ?0?000000- -000-----0 ----0000?? --0-1010-0 -0-----00- ---00----- ---00100-- 10?-000?00 1?110--111 1110?10--- ------0120 00000?-0-- -------10- -------?0- --0-0????- ?-??---??- -??20000-- 0000-0---- 0??1010000 -0?0000--- ?0---?00-0 ---------2 ?1-0-00--- ----0-0000 ?0???????? ?-?1??0??? ?????????0 0012011111 001100000? ???10?01?? ?????????? ?????????? ???-----?0 -00----0?- 1200-1?--1 0?1-?0?-00 0-01101112 00?1012100 000-10000- 00-00-?01? ?1?110001? 00010----- ---0----?0 -----0?-00 0-0000?--- -????????? ?????????? ?????????? ?????????? ?????????? -??-?????? ?????????? 100------- 01-00-0000 0-0----00- -0000-00-0 0--1------ -0000---01 0------0?- -?111-?111 -10--0-000 00-100---- 00-1000000 0??0000101 000-1-1000 ?-00-00000 0--010--00 00--00101- 1-00000000 0?10

Squilla			1010100?11 00-1000-00 01000-4--- -0010-0?0- -000-0---- -0100-1001 ?00000000- -000-----0 ----00000? --0-1000-0 -1-----00- ---00----- ---00010-- 12?-000?00 11110--111 1100010--- ------0110 00000?-0-- -------11- -------?0- --0-0????- ?-??---??- -??20000-- 0000-0---- 00?1010000 -010000--- ?0---?00-- ---------2 ?1-0-00--- ----0-0000 ?0???????1 ?-?01?0??? ?????????0 0012011111 001100000? 1??10?01?0 000001001? 10000?1011 ?020110010 -00----0?- 1200-1?--1 0?1-?0?-00 0-01101112 00?1012100 000-10000- 00-00-?01? ?1?110001? 00010----- ---0----00 -----0--00 0-00010--- -000000000 04?00----- --100--000 ?000100001 1??1-01000 000-?????? 11000????? 100------- 01-00-0000 0-1----00- -0000-00-0 0--1------ -0000---01 0------0?- -?111-?111 -10--0-000 00-112---- 00-0010000 ???0000101 001-0-0100 ?-00-01000 1-0001--00 00--11000- 0100000-1- 0010

Dollocaris		1010?00??1 00-1000-00 01000-4--- -00?0-0?0- -000-0---- -0100-1001 ?00000000- -000-----0 ----00000? --0-1000-0 -0-----00- ---00----- ---00?00-- 1??-000?00 11110--111 1100010--- ------0--- ---------- ---------- ---------- --0-0????- ?-??---??- -??20000-- 0000-0---- 00?1010000 -010000--- ?0---?00-- ---------2 ?1-0-00--- ----0-0000 ?0???????1 ?-?01?0??? ?????????0 0012011111 001100000? ???10?01?0 000001001? 10000?1011 ?020110010 -00----0?- 1200-1?--1 0?1-?0?-00 0-01101112 00?1012100 000-10000- 00-00-?01? ?1?110001? 00010----- ---0----?0 -----0?-00 0-0000?--- -????????? ?????????? ?????????? ?????????? ?????????? -??-?????? ?????????? 100------- 01-00-0000 0-0----00- -0000-00-0 0--1------ -0000---01 0------0?- -?111-?111 -10--0-?00 00-1??---- 00-00?020- ????????01 0?1-?-???0 ?-00-???00 ??????--00 00--?????- ?????????? ???0

Bathynella		1010100?11 00-1000-00 00-00-4--- -000--0?0- -000-0---- -0100-100? ?00000000- -000-----0 ----00000? --0-1000-0 -2-----00- ---00----- ---00110-- 10?-000?00 11110--111 1?00??0--- ------0120 00000?-0-- -------11- -------?0- --0-0????- ?-??---??- -?020000-- 0000-0---- 00?1010--0 -010000--- ?0---?00-- ---------2 ?1-0-00--- ----0-0000 ?0???????1 ?-?01?0??? ?????????0 ?0120????? ?????????? ???0-----0 000-0----- ---------- --------?0 -00----0?- 1200-1?--1 0?1-?0?-00 0-01?????? 00??012000 000-10000- 00-00-?0?? ?1?110001? 0-010----- ---0----00 -----0--00 0-00010--- -00000???? ?????????? ????????00 ??00000001 1?0?-010?0 ?00-?????? ?????????? 100------- 00-00-0000 0-0----00- -0000-00-0 0--1------ -0000---01 0------0?- -?111-?111 -10--0-?00 0?-100---- 00-0100100 ???0001001 0??-?-?100 ?-00-??512 0-??-0--00 00--0????- 010??0?-?? ?000

Anaspides		1010100?11 00-1000-00 00-00-4--- -000--0?0- -000-0---- -0100-1001 ?00000000- -000-----0 ----00000? --0-1000-0 -1-----00- ---00----- ---00010-- 12?-000?00 11110--111 1100?10--- ------0120 000000-1-- -------11- -------?0- --0-0????- ?-??---??- -??20000-- 0000-0---- 00?1010000 -010000--- ?0---?00-- ---------2 ?1-0-00--- ----0-0000 ?0??????01 ?-?01?0??? ???1000000 ?0?2011??? ?????0000- 1??10?01?0 000001001? 11101?1011 ?040110010 -00----0?- 1200-1?--1 001-?0?-00 0-01111002 00??012100 000-10000- 00-00-?01? ?1?110?01? 01010----- ---0----00 -----0--00 0-00010--- -000000010 0??-0----- --100--000 ??00000001 1?01-010?0 100-?????? ?????????? 100------- 00-00-0000 0-1----00- -0000-00-0 0--1------ -0000---01 0------0?- -?111-?111 -10--0-?00 00-110---- 00-0000100 0010000001 00100-1100 ?-00-02400 11-0-0--00 00--20001- 1-00000000 0000

Meganyctiphanes		1010100?11 00-1000-00 01000-4--- -0000-0?0- -000-0---- -0100-100? ?00000000- -000-----0 ----00000? --0-1000-0 -1-----00- ---00----- ---00010-- 12?-000?00 11110--111 1100?10--- ------0120 00000?-0-- -------11? -------?0- --0-0????- ?-??---??- -??20000-- 0000-0---- 0??1010000 -010000--- ?0---?00-- ---------2 ?1-0-00--- ----0-0000 ?0???????1 ?-?01?0??? ?????????0 ?0?20????? ?????????- 1??10?01?0 000001001? 11111?1??1 ?020110000 -00----0?- 1200-1?--1 0??-?0?-00 0-01111112 00??012000 000-10000- 00-00-?0?? ?1?11??01? 01?10----- ---0----00 -----0--00 0-00010--- -000002??? ?????????? ????????00 ??00000001 1?0?-010?0 100-?????? ?????????? 100------- 00-00-0000 0-4----00- -0000-00-0 0--1------ -0000---01 0------0?- -?111-?111 -10--0-100 00-100---- 00-0000110 ???0000101 00100-0010 ?-00-02311 11?000--00 00--0100{01}- 0000000-1- 0000

Amphionides		1010100?11 00-1000-00 01000-4--- -0000-0?0- -000-0---- -0100-100? ?00000000- -000-----0 ----00000? --0-1000-0 -1-----00- ---00----- ---00010-- 12?-000?00 11110--111 1?00??0--- ------0120 00000?-?-- -------11- -------?0- --0-0????- ?-??---??- -?020000-- 0100-0---- 00?1011--0 -010000--- ?0---?00-- ---------2 ?1-0-00--- ----0-0000 ?0???????1 ?-?01?0??? ?????????0 ?0120????? ?????????? ???10?01?0 0000010010 1000??1011 10?01100?0 -00----0?- 1200-1?--1 0?1-?0?-00 0-01?????? 00??012000 000-10000- 00-00-?0?? ?1?110001? 0?010----- ---0----00 -----0--00 0-00010--- -00000???? ?????????? ????????00 ??00000001 1?0?-010?0 ?00-?????? ?????????? 100------- 00-00-0000 0-4----00- -0000-00-0 0--1------ -0000---01 0------0?- -?111-?111 -10--0-?00 10-110---- 00-0000200 ???0000101 0??-?-???0 ?-00-???10 ?????0--00 00--0????- 010????-?? ?050

Penaeus			1010100?11 00-1000-00 01000-4--- -0000-0?0- -000-0---- -0100-100? ?00000000- -000-----0 ----00000? --0-1000-0 -1-----00- ---00----- ---00010-- 12?-000?00 11110--111 1?00??0--- ------0120 00000?-1-- -------11- -------?0- --0-0????- ?-??---??- -?020000-- 0000-0---- 00?1010--0 -010000--- ?0---?00-- ---------2 ?1-0-00--- ----0-0000 ?0???????1 ?-?01?0??? ?????????0 ?0120????? ?????????? 1??10?01?0 0000010010 10001?1011 10?0110010 -00----0?- 1200-1?--1 0?1-?0?-00 0-01111112 00??012000 000-10000- 00-00-?0?? ?1?110001? 01010----- ---0----00 -----0--00 0-00010--- -000000??? ?????????? ????????00 ??00000001 1?0?-010?0 100-?????? ?????????? 100------- 00-00-0000 0-4----00- -0000-00-0 0--1------ -0000---01 0------0?- -?111-?111 -10--0-000 10-111---- 00-0000200 0000110001 001-0-0010 ?-00-02111 100010--00 00--21001- 0002-00-1- 0000

Pandalus		1010100?11 00-1000-00 01000-4--- -0000-0?0- -000-0---- -0100-100? ?00000000- -000-----0 ----00000? --0-1000-0 -1-----00- ---00----- ---00010-- 12?-000?00 11110--111 1?00??0--- ------0120 00000?-1-- -------11- -------?0- --0-0????- ?-??---??- -?020000-- 0000-0---- 00?1010--0 -010000--- ?0---?00-- ---------2 ?1-0-00--- ----0-0000 ?0???????1 ?-?01?0??? ?????????0 ?0120????? ?????????? 1??10?01?0 0000010010 10001?1011 10?0110010 -00----0?- 1200-1?--1 0?1-?0?-00 0-01111112 00??012000 000-10000- 00-00-?0?? ?1?110001? 01010----- ---0----00 -----0--00 0-00010--- -000000??? ?????????? ????????00 ??00000001 1?0?-010?0 100-?????? ?????????? 100------- 00-00-0000 0-4----00- -0000-00-0 1--1------ -0000---01 0------0?- -?111-?111 -10--0-100 10-111---- 00-0000200 0000{01}00101 011-0-0010 ?-00-02111 100000--00 00--00001- 0100000-00 0020

Stenopus		1010100?11 00-1000-00 01000-4--- -0000-0?0- -000-0---- -0100-100? ?00000000- -000-----0 ----00000? --0-1000-0 -1-----00- ---00----- ---00010-- 12?-000?00 11110--111 1?00??0--- ------0120 00000?-?-- -------11- -------?0- --0-0????- ?-??---??- -?020000-- 0000-0---- 00?1010--0 -010000--- ?0---?00-- ---------2 ?1-0-00--- ----0-0000 ?0???????1 ?-?01?0??? ?????????0 ?0120????? ?????????? 1??10?01?0 0000010010 1?????1011 10?01100?0 -00----0?- 1200-1?--1 0?1-?0?-00 0-0111111? 00??012000 000-10000- 00-00-?0?? ?1?110001? 0?010----- ---0----00 -----0--00 0-00010--- -000002??? ?????????? ????????00 ??00000001 1?0?-010?0 ?00-?????? ?????????? 100------- 00-00-0000 0-4----00- -0000-00-1 0--1------ -0000---01 0------0?- -?111-?111 -10--0-?00 10-111---- 00-0000200 0000110001 011-?-???0 ?-00-????? ??0?00--00 00---000?- 010????-?? ?020

Homarus			1011100?11 00-1000-00 01000-4--- -0000-0??- -000-0---- -0100-100? ?00000000- --00-----0 ----00000? --0-1000-0 -1-----00- ---00----- ---00010-- 12?-000?00 11110--111 1100?10--- ------0120 000000-1-- -------11- -------?0- --0-0????- ?-??---??- -?020000-- 0000-0---- 0??1010000 -010000--- ?0---?00-- ---------2 ?1-0-00--- ----0-0000 ?0??????01 ?-?0110001 0101000000 ?012011111 001100000? 12110201?0 0000010010 10001?1011 1020110010 -00----0?- 1200-1?--1 0?1-?0?-00 0-01111112 00?1012000 000-10000- 00-00-?01? ?1?110001? 01010----- ---0----00 -----0--00 0-00010--- -000000000 04000----- --100--000 ?000100001 1?01-01000 100-????1? 11000????? 100------- 00-00-0000 0-4----00- -0000-00-1 1--1------ -0000---01 0------0?- -?111-?111 -10--0-000 10-111---- 00-0000200 0000110101 011-0-0010 ?-00-02211 100000--00 00--20101- 0100000-00 0020

Lophogaster		1010100?11 00-1000-00 01000-4--- -0000-0?0- -000-0---- -0100-100? ?00000000- -000-----0 ----00000? --0-1000-0 -1-----00- ---00----- ---00010-- 12?-000?00 11110--111 1?00??0--- ------0120 00000?-0-- -------11- -------?0- --0-0????- ?-??---??- -?020000-- 0010-0---- 00?1010--0 -010000--- ?0---?00-- ---------2 ?1-0-00--- ----0-0000 ?0???????1 ?-?01?0??? ?????????0 ?0120????? ?????????? 1??10?01?0 0000010010 11111?1011 10?0110000 -00----0?- 1200-1?--1 0?1-?0?-00 0-01111112 00??012000 000-10000- 00-00-?0?? ?1?110001? 01110----- ---0----00 -----0--00 0-00010--- -00000???? ?????????? ????????00 ??10000001 1?0?-010?0 100-?????? ?????????? 100------- 00-00-0000 0-1----00- -0000-00-0 0--1------ -0000---01 0------0?- -?111-?111 -10--0-100 00-110---- 00-0001310 1010000001 00111-0000 ?-01-?2210 111?00--00 00000????- 1-0110?0?? ?040

Mysis			1010100?11 00-1000-00 01000-4--- -0000-0?0- -000-0---- -0100-100? ?00000000- -000-----0 ----00000? --0-1000-0 -1-----00- ---00----- ---00010-- 12?-000?00 11110--111 1?00??0--- ------0120 00000?-1-- -------11- -------?0- --0-0????- ?-??---??- -?020000-- 0010-0---- 00?1010--0 -010000--- ?0---?00-- ---------2 ?1-0-00--- ----0-0000 ?0???????1 ?-?01?0??? ?????????0 ?0120????? ?????????? 1??10?01?0 0000010010 11111?1011 10?0110000 -00----0?- 1200-1?--1 0?1-?0?-00 0-01111112 00??012000 000-10000- 00-00-?0?? ?1?110001? 01110----- ---0----00 -----0--00 0-00010--- -000000??? ?????????? ????????00 ??10000001 1?0?-010?0 100-?????? ?????????? 100------- 00-00-0000 0-3----00- -0000-00-0 0--1------ -0000---01 0------0?- -?111-?111 -10--0-100 00-111---- 00-00013-0 1010000001 00111-0010 ?-01-12310 112010--00 000000011- 1-01101001 1040

Diastylis		1010100?11 00-1000-00 01000-4--- -0000-0?0- -000-0---- -0100-100? ?00000000- -000-----0 ----00000? --0-1000-0 -1-----00- ---00----- ---00010-- 12?-000?00 11110--111 1?00??0--- ------0120 00000?-0-- -------10- -------?0- --0-0????- ?-??---??- -?020000-- 0110-0---- 00?1010--0 -010000--- ?0---?00-- ---------2 ?1-0-00--- ----0-0000 ?0???????1 ?-?01?0??? ?????????0 ?0120????? ?????????? ???10?01?0 0000010010 1?????1011 10?0110000 -00----0?- 1200-1?--1 0?1-?0?-00 0-01111110 00??012000 000-10000- 00-00-?0?? ?1?110001? 0-110----- ---0----00 -----0--00 0-00010--- -000000??? ?????????? ????????00 ??10000001 1?0?-010?0 000-?????? ?????????? 100------- 00-00-0000 0-3----00- -0000-00-0 0--1------ -0000---01 0------0?- -?111-?111 -10--0-100 01-111---- 00-00113-0 0100000001 0??-1-1100 ?-00-??411 0-4?10--00 002100010- 1-11111101 0040

Tanaissus		1010100?11 00-1000-00 01000-4--- -0000-0?0- -000-0---- -0100-100? ?00000000- -000-----0 ----00000? --0-1000-0 -1-----00- ---00----- ---00010-- 12?-000?00 11110--111 1?00??0--- ------0120 00000?-0-- -------11- -------?0- --0-0????- ?-??---??- -?020000-- 0010-0---- 00?1010--0 -010000--- ?0---?00-- ---------2 ?1-0-00--- ----0-0000 ?0???????1 ?-?01?0??? ?????????0 ?0120????? ?????????? 1??10?01?0 0000010010 11?10?1011 10?0110000 -00----0?- 1200-1?--1 0?1-?0?-00 0-01111110 00??012000 000-10000- 00-00-?0?? ?1?110001? 0-110----- ---0----00 -----0--00 0-00010--- -000000??? ?????????? ????????00 ??10000001 1?0?-010?0 000-?????? ?????????? 100------- 00-00-0000 0-2----00- -0000-00-2 0--1------ -0000---01 0------0?- -?111-?111 -10--0-100 01-110---- 00-00113-0 {01}{01}00000001 00?01-1100 ?-00-10310 0-4110--00 002100000- 1-1111111- 1040

Mictocaris		1010100?11 00-1000-00 01000-4--- -0000-0?0- -000-0---- -0100-100? ?00000000- -000-----0 ----00000? --0-1000-0 -1-----00- ---00----- ---00010-- 12?-000?00 11110--111 1?00??0--- ------0120 00000?-?-- -------11- -------?0- --0-0????- ?-??---??- -?020000-- 0010-0---- 00?1011--0 -010000--- ?0---?00-- ---------2 ?1-0-00--- ----0-0000 ?0???????1 ?-?01?0??? ?????????0 ?0120????? ?????????? ???0-----0 000-0----- ---------- --------?0 -00----0?- 1200-1?--1 0?1-?0?-00 0-01?????? 00??012000 000-10000- 00-00-?0?? ?1?110001? 0?110----- ---0----00 -----0--00 0-00010--- -00000???? ?????????? ????????00 ??10000001 1?0?-010?0 ?00-?????? ?????????? 100------- 00-00-0000 0-1----00- -0000-00-0 0--1------ -0000---01 0------0?- -?111-?111 -10--0-100 01-110---- 00-00133-0 11?0001001 0??-?-???0 ?-00-????? ????10--00 001?0????- 1-???1?1?? ?040

Spelaeogriphus		1010100?11 00-1000-00 01000-4--- -0000-0?0- -000-0---- -0100-100? ?00000000- -000-----0 ----00000? --0-1000-0 -1-----00- ---00----- ---00010-- 12?-000?00 11110--111 1?00??0--- ------0120 00000?-?-- -------11- -------?0- --0-0????- ?-??---??- -?020000-- 0010-0---- 00?1011--0 -010000--- ?0---?00-- ---------2 ?1-0-00--- ----0-0000 ?0???????1 ?-?01?0??? ?????????0 ?0120????? ?????????? ???0-----0 000-0----- ---------- --------?0 -00----0?- 1200-1?--1 0?1-?0?-00 0-01????1? 00??012000 000-10000- 00-00-?0?? ?1?110001? 0?110----- ---0----00 -----0--00 0-00010--- -00000???? ?????????? ????????00 ??10000001 1?0?-010?0 000-?????? ?????????? 100------- 00-00-0000 0-1----00- -0000-00-0 0--1------ -0000---01 0------0?- -?111-?111 -10--0-100 01-110---- 00-00113-0 1100000001 0??-?-???0 ?-00-????? ??4?10--00 002?0????- 1-???????? ?040

Orchestia		1010100?11 00-1000-00 00-00-4--- -000--0?0- -000-0---- -0100-1001 ?00000000- -000-----0 ----00000? --0-1000-0 -2-----00- ---00----- ---00010-- 12?-000?00 11110--111 1100??0--- ------0100 00000?-0-- -------1{01}- -------?0- --0-0????- ?-??---??- -?020000-- 0010-0---- 0??1011--0 -010000--- ?0---?00-- ---------2 ?1-0-00--- ----0-0000 ?0???????1 ?-?01?0001 0????????0 ?0120????? ?????????? 1??10?00?0 000001000? 11110?1??1 ?00-----00 -00----0?- 1200-1?--1 00?-?0?-00 0-01101110 00??012000 000-10000- 00-00-?0?? ?1?110001? 00110----- ---0----00 -----0--00 0-00010--- -000000??? ?????????? ????????00 ??10000000 1?0?-01000 000-?????? ?????????? 100------- 00-00-0000 0-1----00- -0000-00-2 0--1------ -0000---01 0------0?- -?111-?111 -10--0-100 01-110---- 00-00123-1 010{01}000001 00101-1100 ?-00-10320 1-41-1--00 000100010- 1-11111101 1040

Porcellio		1011100?11 00-1000-00 00-00-4--- -000--0?0- -000-0---- -0100-1001 ?00000000- -000-----0 ----00000? --0-1000-0 -1-----00- ---00----- ---00010-- 12?-000?00 11110--111 1?00??0--- ------0120 000000-0-- -------10- -------?0- --0-0????- ?-??---??- -?020000-- 0010-0---- 0??1010--0 -020000--- ?0---?00-- ---------2 ?1-0-00--- ----0-0000 ?0???????1 ?-?0110001 ?101000000 0012011111 001100001- 12110?00?0 000001001? 11-10?1011 100-----00 -00----0?- 1200-1?--1 001-?0?-00 0-01101112 00?0012100 000-00000- 00-00-?01? ?1?110001? 0-110----- ---0----00 -----0--00 0-00010--- -000000010 04000----- --100--000 1010100001 0?0?-01000 000-?1011? ?????0100? 100------- 00-00-0000 0-1----00- -0000-00-0 0--1------ -0000---01 0------0?- -?111-?111 -10--0-100 01-110---- 00-0013011 1{01}01000001 00101-1010 ?-00-10210 0-30-0--00 003000010- 1-12101001 0040

Thermosbaena		1010100?11 00-1000-00 01000-4--- -0000-0?0- -000-0---- -0100-100? ?00000000- -000-----0 ----00000? --0-1000-0 -1-----00- ---00----- ---00010-- 12?-000?00 11110--111 1?00??0--- ------0120 00000?-0-- -------1{01}- -------?0- --0-0????- ?-??---??- -?020000-- 0010-0---- 00?1010--0 -010000--- ?0---?00-- ---------2 ?1-0-00--- ----0-0000 ?0???????1 ?-?01?0??? ?????????0 ?0120????? ?????????? ???00?0-?0 0000010010 1----?1011 10?01100?0 -00----0?- 1200-1?--1 0?1-?0?-00 0-01110102 00??012000 000-10000- 00-00-?0?? ?1?110001? 0-110----- ---0----00 -----0--00 0-00010--- -00000???? ?????????? ????????00 ??00000001 1?0?-010?0 100-?????? ?????????? 100------- 00-00-0000 0-1----00- -0000-00-0 0--1------ -0000---01 0------0?- -?111-?111 -10--0-100 00-110---- 00-01013-0 0100001001 0??-?-?110 ?-00-10411 0-4110--00 00--0????- 1-00001201 0030

Acerentulus		1010100??1 00-1000-00 00000-4--- -000--00?0 -000-0---- -0100-1001 00000000-- -000-----0 ----000031 000--101-0 3-----000- ---00----- ---00000-- 1??-00??00 11110--111 0?03------ ------0--- ---------- -------2-- --------0- --0-0????- ?-0?---??- --?2000?0- 0100-2000? 1001-?0001 001?10010? 00--00000- ---------2 ?1-0-00--- ----0-0200 -000001011 0--01?0??? ?????????1 01?20????? ?????????? ???0-?---0 000-0----- ---------- --0-----00 -00----001 1000-1?--0 10?-?01100 0-00-----0 0000011001 002100000- 00-00-201? ???110?01? 0-??0----- ---0----00 -----0--00 0-01001--- -?000020-- -?1000000- 0001003000 1000000010 -???-00?10 -00-?????? ?????????? 100------- ---00-0000 0------00- -0000-00-- ---1------ -0000----1 0------0-- -?111-?111 -10--0---0 ---------- 0--0------ ????-----1 -????-??-0 ?----?-??? ????----11 10---????- ?????????? ?0?0

Tomocerus		1010100??1 00-1000-00 00000-4--- -000--00?0 -000-0---- -0100-1001 00000000-- -000-----0 ----000011 000--101-0 0-----000- ---00----- ---00000-- 1??-00??00 11110--111 0?04------ ------0100 000002-0-- -------2-- --------0- --0-0????- ?-1?---??- --1200000- 0102-1000? 1001-?0001 00101001?0 -0--00000- ---------2 ?1-0-00--- ----0-1200 -000001011 0--01?0??? ?11?????01 01?1011111 001?000000 ???10?00?0 0000011??? 10????0??? ?0300---?0 -00----001 1?00-1?--0 10?-?01100 0-00-----0 0011011101 000-00000- 00-00-2011 ?1?110001? 1-??0----- ---0----00 -----0--00 0-00001--- -200000000 02001-000- 0-100-0000 0000010010 -103-10000 -00-0????? 0?0?0????? 100------- ---00-0000 0------00- -0000-00-- ---1------ -0000----1 0------0-- -?111-?111 -10--0---0 ---------- 0--0------ ????-----1 0????-??-0 ?----?-??? ????----11 10---????- ?????????? ?0?0

Sminthurinus		1010100??1 00-1000-00 00000-4--- -000--00?0 -000-0---- -0100-1001 00000000-- -000-----0 ----000011 000--101-0 0-----000- ---00----- ---00000-- 1??-00??00 11110--111 0?04------ ------0100 000002-0-- -------2-- --------0- --0-0????- ?-1?---??- --?2000?0- 0102-1000? 1001-?0001 00101001?? -0--00000- ---------2 ?1-0-00--- ----0-1200 -000001011 0--01?0??? ????????01 01?10????? ?????????? ???10?00?0 0000011??? 10???????? ?0300---?0 -00----001 1100-1?--0 10?-?01100 0-00-----0 0?1?0???01 000-00000- 00-00-2011 ?1?110?01? ?-??0----- ---7002-00 -----0--00 0-00001--- -200000000 02001-000- 0-100-0000 000001001? -103-10000 -00-0????? ?????????? 100------- ---00-0000 0------00- -0000-00-- ---1------ -0000----1 0------0-- -?111-?111 -10--0---0 ---------- 0--0------ ????-----1 0????-??-0 ?----?-??? ????----11 10---????- ?????????? ?0?0

Campodea		1010110??1 00-1000-00 00000-4--- -000--00?0 -000-0---- -0100-1001 00000000-- -000-----0 ----000031 000--101-0 1-----000- ---00----- ---01000-- 1??-00??00 11110--111 0?02------ ------0100 000000-0-- -------2-- --------0- --0-0????- ?-0?---??- --?200030- 0102-11--? 0001-?0001 10101000?1 00--0?000- ---------2 ?1-0-00--- ----0-0110 -000111010 00-01?0??? ?????????0 00?10????? ?????????? ???0-----0 000-0----- ---------- -?0-----00 -00----001 1000-1?--0 11?-?01100 0-00-----0 0101011100 002100000- 00-00-201- ?1?110?01? 1-??0----- ---1002-00 -----0--00 0-00001--- -?000000?0 0?0?100020 000000?000 1000111010 -103-10000 -00-0????? ?????????? 100------- ---00-0000 0------00- -0000-00-- ---1------ -0000----1 0------0-- -?111-?111 -10--0---0 ---------- 0--0------ ????-----1 -????-??-0 ?----?-??? ????----11 10---????- ?????????? ?0?0

Metajapyx		1010110??1 00-1000-00 00000-4--- -000--00?0 -000-0---- -0100-1001 00000000-- -000-----0 ----000031 000--101-0 1-----000- ---00----- ---01000-- 1??-00??00 11110--111 0?02------ ------0100 000000-0-- -------2-- --------0- --0-0????- ?-0?---??- --?200030- 0102-11--? 0001-?0001 101?1000?1 00--0?000- ---------2 ?1-0-00--- ----0-0110 -000111010 00-01?0??? ?????????1 00?10????? ?????????? ???0-----0 000-0--?-- ---------- -?0-----00 -00----001 1000-1?--0 11?-?01100 0-00-----0 0?01011100 000100000- 00-00-201? ?1?110?01? 1-??0----- ---1000-00 -----0--00 0-00001--- -?000000?0 0?0?100020 0000000001 100??????? -???-10?00 -00-?????? ?????????? 100------- ---00-0000 0------00- -0000-00-- ---1------ -0000----1 0------0-- -?111-?111 -10--0---0 ---------- 0--0------ ????-----1 -????-??-0 ?----?-??? ????----11 10---????- ?????????? ?0?0

Machiloides		1010110??1 00-1000-00 00000-4--- -000--00?0 -000-0---- -0100-1001 000000000- -000-----0 ----000002 000--101-0 2-----000- ---00----- ---11000-- 1??-00??00 11110--111 0?01------ ------0100 00011100-- -------2-- --------0- --0-0????- ?-0?---??- --?200000- 010101110? 0001-?0101 001?10001? 00--0?000- ---------2 ?1-0-00--- ----0-0110 -010001110 10-01?0??? ?????????1 ?0?20????? ?????????? ???10?10?0 0000011??? 1?????1110 0?200---?0 -00----002 1100-1?--0 00?-?01100 0-00-----2 01?1011100 002000000- 00-00-2010 ?1?111?01? ?-??0----- ---1001-01 0----0--00 0-00111--- -?010????? ?????????? ????????01 100??????? -???-10000 -00-0????? 11000????? 100------- ---00-0000 0------00- -0000-00-- ---1------ -0000----1 0------0-- -?111-?111 -10--0---0 ---------- 0--0------ ????-----1 0????-??-0 ?----?-??? ????----10 00---????- ?????????? ?0?0

Dilta			1010110?11 00-1000-00 00000-4--- -000--00?0 -000-0---- -0100-1001 000000000- -000-----0 ----000002 000--101-0 2-----000- ---00----- ---11000-- 1??-00??00 11110--111 0?01------ ------0100 00011100-- -------2-- --------0- --0-0????- ?-0?---??- --?200000- 010101110? 0001-?0101 0010100010 00--0?000- ---------2 ?1-0-00--- ----0-0110 -010001110 10-01?0??? ?????????1 ?0?2011111 00110000?0 ???10?10?0 0000011??? 10000?1110 00200---00 -00----002 1100-1?--0 00?-?01100 0-00-----2 0101011?00 002000000- 00-00-2010 ?1?111001? 1-??0----- ---1001-01 0----0--00 0-02111--- -?010000?1 0211100021 0000000001 1000011110 -104-10000 -00-0????? 110?0????? 100------- ---00-0000 0------00- -0000-00-- ---1------ -0000----1 0------0-- -?111-?111 -10--0---0 ---------- 0--0------ ????-----1 0????-??-0 ?----?-??? ????----10 00---????- ?????????? ?0?0

Tricholepidion		1010110??1 00-1000-00 00000-4--- -000--01?1 -000-0---- -0100-1001 000000000- -000-----0 ----000001 000--101-0 2-----000- ---00----- ---11000-- 1??-00??00 11110--111 0?01------ ------0100 00011??0-- -------2-- --------0- --0-0????- ?-0?---??- --?2000010 010101120? 0001-?0001 001?10000? 10--0?000- ---------2 ?1-0-00--- ----0-0110 -010001110 10-01?0??? ?????????? ?????????? ?????????? ???10?00?0 0000011??? 10????1??? ?0200---00 -00----002 1100-1?--0 00?-?00000 0-00-----? 0??1011?00 002000000- 00-00-2010 ?1?110?01? ?-??0----- ---1100-01 ?----0--00 0-02111--- -?010000?? 0211100021 0000000101 100??????? -???-?0?00 -00-1????? 11000????? 100------- ---00-0000 0------00- -0000-00-- ---1------ -0000----1 0------0-- -?111-?111 -10--0---0 ---------- 0--0------ ????-----1 0????-??-0 ?----?-??? ????----10 00---????- ?????????? ?0?0

Thermobia		1010110?11 00-1000-00 00000-4--- -000--01?1 -000-0---- -0100-1001 000000000- -000-----0 ----000041 000--101-0 2-----000- ---00----- ---11000-- 1??-00??00 11110--111 0?01------ ------0100 00011100-- -------2-- --------0- --0-0????- ?-0?---??- --12000010 010101120? 0111-?0001 0010100000 10--0?000- ---------2 ?1-0-00--- ----0-0010 -010001110 10-01?0001 ?111100001 10?2011111 0011000001 11110?00?0 0000011??? 10??0?11?? ?0200---00 -00----002 1100-1?--0 00?-?00000 0-01?????2 0101011100 002000000- 00-00-2010 ?1?110001? 1-??0----- ---1100-01 1----0--00 0-02111--- -2010000?1 0211100021 0000000101 1000111210 -104-10000 -00-11111? 11000????? 100------- ---00-0000 0------00- -0000-00-- ---1------ -0000----1 0------0-- -?111-?111 -10--0---0 ---------- 0--0------ ????-----1 0????-??-0 ?----?-??? ????----10 00---????- ?????????? ?0?0

Callibaetis		1010110?11 00-1000-00 00000-4--- -000--01?1 -000-0---- -0100-1001 000000000- -000-----0 ----000003 000--101-0 2-----000- ---00----- ---11000-- 1??-00??00 11110--111 0?01------ ------0100 000111-0-- -------2-- --------0- --0-0????- ?-0?---??- --?2000?10 010111120? 0111-?0001 001010000? 00--0?000- ---------2 ?1-0-00--- ----100010 -010001110 10-01?0??? ?????????1 ?0?20????? ?????????? 0??10?00?0 0000011??? 10????1??? ?0200---00 -00----002 1100-1?--0 00?-?01000 0-01?????2 0101011000 002000000- 00-00-3010 ???110001? 0-??0----- ---1100-00 -----0--00 0-0?111--- -?0100?0?0 020010??20 0000002001 10001??2?? -1??-10000 -00--????? ?????????? 100------- ---00-0000 0------00- -0000-00-- ---1------ -0000----1 0------0-- -?111-?111 -10--0---0 ---------- 0--0------ ????-----1 0????-??-0 ?----?-??? ????----10 00---????- ?????????? ?0?0

Periplaneta		1010110111 00-1000-00 00000-4--- -000--00?1 -000-0---- -0100-1001 000000000- -000-----0 ----000003 000--101-0 2-----000- ---00----- ---01000-- 1??-00??00 11110--111 0?01------ ------0100 00011110-- -------2-- --------0- --0-0????- ?-0?---??- --?2000011 010111120? 0111-?0001 001010000? 00--0?000- ---------2 ?1-0-00--- ----110010 -010001110 11-01?0??? ???1100001 1012011111 0011001111 11110?00?0 0000011??? 10????1111 ?0100---00 -00----002 1100-1?--0 00?-?00000 0-01?????2 0101011000 002000000- 00-00-3010 ???110001? 0-??0----- ---1100-01 1----0--00 0-03111--- -?0100?0?1 0?10101021 0000000001 100????2?? -1??-10010 -00--????? ?????????? 100------- ---00-0000 0------00- -0000-00-- ---1------ -0000----1 0------0-- -?111-?111 -10--0---0 ---------- 0--0------ ????-----1 0????-??-0 ?----?-??? ????----10 00---????- ?????????? ?0?0

Locusta			1010110111 00-1000-00 00000-4--- -000--01?1 -000-0---- -0100-1001 000000000- -000-----0 ----000003 000--101-0 2-----000- ---00----- ---01000-- 1??-00??00 11110--111 0?01------ ------0100 00011110-- -------2-- --------0- --0-0????- ?-0?---??- --12000011 010111120? 0111-?0001 0010100000 00--0?000- ---------2 ?1-0-00--- ----110000 -010001110 11-0110001 0111100001 1012011111 0011001111 11110200?0 0000011?1? 10??0?111? ?0200---00 -00----002 1100-1?--0 00?-?00000 0-01?????2 0101011000 002000000- 00-00-3010 ???110001? 0-??0----- ---1100-01 1----0--00 0-03111--- -201000001 0?10101021 0000000001 10001112?0 -104-10010 -00--????? 100001100? 100------- ---00-0000 0------00- -0000-00-- ---1------ -0000----1 0------0-- -?111-?111 -10--0---0 ---------- 0--0------ ????-----1 0????-??-0 ?----?-??? ????----10 00---????- ?????????? ?0?0

Drosophila		1010110111 00-1000-00 00000-4--- -000--01?1 -000-0---- -0100-1001 000000000- -000-----0 ----000053 000--101-0 2-----000- ---00----- ---00000-- 1??-00??00 11110--111 0?01------ ------0100 00011110-- -------2-- --------0- --0-0????- ?-0?---??- --10------ ---111120? -1-1-?0001 0010100000 00--0?000- ---------2 ?1-0-00--- ----110000 -010001110 10-01?0001 011?????01 1012011111 0011001111 11110200?0 0000011?10 10??001111 10200---00 -00----002 1100-1?--0 00?-?00000 0-00-----0 0101011000 002000000- 00-00-3010 ???110001? 0-??0----- ---1100-00 -----0--00 0-03111--- -2010010-? 0?1010002? 0000000001 1000111200 -10?-10010 -00--11110 1100011001 100------- ---00-0000 0------00- -0000-00-- ---1------ -0000----1 0------0-- -?111-?111 -10--0---0 ---------- 0--0------ ????-----1 0????-??-0 ?----?-??? ????----10 00---????- ?????????? ?0?0

Apankura		1010?00??1 0001000-00 00000-4--- -000--0?0- -000-0---- -0100-1001 000000000- -000-----0 ----1000?? ??0--01150 -------00- ---00----- ---00000-- 1?0-{01}0?000 1?110--111 0?0?------ ------0100 ???????0-- -------2-- --------0- --0-?????- ????---??- -??20000?? 0000-????? ?????????? ?????????? ?????????- ---------0 ?1-0-00--- ----0-0000 -0???????? ?--0?????? ?????????? ?????????? ?????????? ???10?0100 00000????? ?????????? ?????????0 -0??---0?? 1200-?0?0? 0????????? ?????????? ?????????? ?????0??0- ?????????? ?????????? ???10----- ---0----?0 -----0--00 0-0????--- -????????? ?????????? ?????????? ?????????? ??????0??? -??-?????? ?????????? 100------- ---1?-0000 0--100000- -0000-00-- -001------ -0000---01 0------0-2 -?1110?111 110--0---0 ---0------ 0--0------ ????????-1 0????-???0 ?-0--????? ????-?--?? ?0--?????- ?????????? ???0

Kottixerxes		1010?00??1 0001000-00 00000-4--- -000--0?0- -000-0---- -0100-1001 000000000- -000-----0 ----1000?? ??0--01130 -------00- ---00----- ---00000-- 1?0-{01}0?000 1?110--111 0?0?------ ------0100 ???????0-- -------2-- --------0- --0-?????- ????---??- -??20000?? 0000-????? ?????????? ?????????? ?????????- ---------0 ?1-0-00--- ----0-0000 -0???????? ?--0?????? ?????????? ?????????? ?????????? ???10?0100 00000????? ?????????? ?????????0 -0??---0?? 1200-11?01 0????????? ?????????? ?????????? ?????0??0- ?????????? ?????????? ???10----- ---0----?0 -----0--00 0-0????--- -????????? ?????????? ?????????? ?????????? ??????0??? -??-?????? ?????????? 100------- ---1?-0000 0--110100- -0000-00-- -201------ -0000---01 0------1-0 -?1110?111 110--0---0 ---0------ 0--0------ ????????-1 0????-???0 ?-0--????? ????-?--?? ?0--?????- ?????????? ???0

Schramixerxes		1010?00??1 0001000-00 00000-4--- -000--0?0- -000-0---- -0100-1001 000000000- -010-----0 ----1000?? ??0--01130 -------00- ---00----- ---00000-- 1?0-{01}0?000 1?110--111 0?0?------ ------0100 ???????0-- -------2-- --------0- --0-?????- ????---??- -??20000?? 0000-????? ?????????? ?????????? ?????????- ---------0 ?1-0-00--- ----0-0000 -0???????? ?--0?????? ?????????? ?????????? ?????????? ???10?0100 00000????? ?????????? ?????????0 -0??---0?? 1200-11?01 0????????? ?????????? ?????????? ?????0??0- ?????????? ?????????? ???10----- ---0----?0 -----0--00 0-0????--- -????????? ?????????? ?????????? ?????????? ??????0??? -??-?????? ?????????? 100------- ---1?-0000 0--110000- -0000-00-- -201------ -0000---01 0------0-1 -?1110?111 110--0---0 ---0------ 0--0------ ????????-1 0????-???0 ?-0--????? ????-?--?? ?0--?????- ?????????? ???0

Kalbarria		1010?00??1 0001000-00 00000-4--- -000--0?0- -000-0---- -0100-1001 000000000- -000-----0 ----1000?? ??0--01130 -------00- ---00----- ---00000-- 1?0-{01}0?000 1?110--111 0?0?------ ------0100 ???????0-- -------2-- --------0- --0-?????- ????---??- -??20000?? 0000-????? ?????????? ?????????? ?????????- ---------0 ?1-0-00--- ----0-0000 -0???????? ?--0?????? ?????????? ?????????? ?????????? ???10?0100 00000????? ?????????? ?????????0 -0??---0?? 1200-?0?0? 0????????? ?????????? ?????????? ?????0??0- ?????????? ?????????? ???10----- ---0----?0 -----0--00 0-0????--- -????????? ?????????? ?????????? ?????????? ??????0??? -??-?????? ?????????? 100------- ---1?-0000 0--110000- -0000-00-- -011------ -0000---01 0------0-2 -?1110?111 110--0---0 ---0------ 0--0------ ????????-1 0????-???0 ?-0--????? ????-?--?? ?0--?????- ?????????? ???0

Heterocrania		1010?00??1 0001000-00 00000-4--- -000--0?0- -000-0---- -0100-1001 000000000- -000-----0 ----1000?? ??0--01130 -------00- ---00----- ---00000-- 1?0-{01}0?000 1?110--111 0?0?------ ------0100 ???????0-- -------2-- --------0- --0-?????- ????---??- -??20000?? 0000-????? ?????????? ?????????? ?????????- ---------0 ?1-0-00--- ----0-0000 -0???????? ?--0?????? ?????????? ?????????? ?????????? ???10?0100 00000????? ?????????? ?????????0 -0??---0?? 1200-?0?0? 0????????? ?????????? ?????????? ?????0??0- ?????????? ?????????? ???10----- ---0----?0 -----0--00 0-0????--- -????????? ?????????? ?????????? ?????????? ??????0??? -??-?????? ?????????? 100------- ---1?-0000 0--310100- -0000-00-- -201------ -0000---01 0------1-1 -?1110?111 110--0---0 ---0------ 0--0------ ????????-1 0????-???0 ?-0--????? ????-?--?? ?0--?????- ?????????? ???0

Smithixerxes		1010?00??1 0001000-00 00000-4--- -000--0?0- -000-0---- -0100-1001 000000000- -010-----0 ----1000?? ??0--01130 -------00- ---00----- ---00000-- 1?0-{01}0?000 1?110--111 0?0?------ ------0100 ???????0-- -------2-- --------0- --0-?????- ????---??- -??20000?? 0000-????? ?????????? ?????????? ?????????- ---------0 ?1-0-00--- ----0-0000 -0???????? ?--0?????? ?????????? ?????????? ?????????? ???10?0100 00000????? ?????????? ?????????0 -0??---0?? 1200-11?01 0????????? ?????????? ?????????? ?????0??0- ?????????? ?????????? ???10----- ---0----?0 -----0--00 0-0????--- -????????? ?????????? ?????????? ?????????? ??????0??? -??-?????? ?????????? 100------- ---1?-0000 0--100000- -0000-00-- -201------ -0000---01 0------?-? -?1110?111 110--0---0 ---0------ 0--0------ ????????-1 0????-???0 ?-0--????? ????-?--?? ?0--?????- ?????????? ???0

Euthycarcinus		1010?00??1 0001000-00 00000-4--- -000--0?0- -000-0---- -0100-1001 000000000- -000-----0 ----1000?? ??0--01140 -------00- ---00----- ---00000-- 1?0-{01}0?000 1?110--111 0?0?------ ------0100 ???????0-- -------2-- --------0- --0-?????- ????---??- -??20000?? 0000-????? ?????????? ?????????? ?????????- ---------0 ?1-0-00--- ----0-0000 -0???????? ?--0?????? ?????????? ?????????? ?????????? ???10?0100 00000????? ?????????? ?????????0 -0??---0?? 1200-11?01 0????????? ?????????? ?????????? ?????0??0- ?????????? ?????????? ???10----- ---0----?0 -----0--00 0-0????--- -????????? ?????????? ?????????? ?????????? ??????0??? -??-?????? ?????????? 100------- ---1?-0000 0--201000- -0000-00-- -211------ -0000---01 0------1-1 -?1110?111 110--0---0 ---0------ 0--0------ ????????-1 0????-???0 ?-0--????? ????-?--?? ?0--?????- ?????????? ???0

Synaustrus		1010?00??1 0001000-00 00000-4--- -000--0?0- -000-0---- -0100-1001 000000000- -000-----0 ----1000?? ??0--01140 -------00- ---00----- ---00000-- 1?0-{01}0?000 1?110--111 0?0?------ ------0100 ???????0-- -------2-- --------0- --0-?????- ????---??- -??20000?? 0000-????? ?????????? ?????????? ?????????- ---------0 ?1-0-00--- ----0-0000 -0???????? ?--0?????? ?????????? ?????????? ?????????? ???10?0100 00000????? ?????????? ?????????0 -0??---0?? 1200-???0? 0????????? ?????????? ?????????? ?????0??0- ?????????? ?????????? ???10----- ---0----?0 -----0--00 0-0????--- -????????? ?????????? ?????????? ?????????? ??????0??? -??-?????? ?????????? 100------- ---1?-0000 0--201000- -0000-00-- -211------ -0000---01 0------1-? -?1110?111 110--0---0 ---0------ 0--0------ ????????-1 0????-???0 ?-0--????? ????-?--?? ?0--?????- ?????????? ???0

Sottyxerxes		1010?00??1 0001000-00 00000-4--- -000--0?0- -000-0---- -0100-1001 000000000- -000-----0 ----1000?? ??0--01130 -------00- ---00----- ---00000-- 1?0-{01}0?000 1?110--111 0?0?------ ------0100 ???????0-- -------2-- --------0- --0-?????- ????---??- -??20000?? 0000-????? ?????????? ?????????? ?????????- ---------0 ?1-0-00--- ----0-0000 -0???????? ?--0?????? ?????????? ?????????? ?????????? ???10?0100 00000????? ?????????? ?????????0 -0??---0?? 1200-11?01 0????????? ?????????? ?????????? ?????0??0- ?????????? ?????????? ???10----- ---0----?0 -----0--00 0-0????--- -????????? ?????????? ?????????? ?????????? ??????0??? -??-?????? ?????????? 100------- ---1?-0000 0--010100- -0000-00-- -201------ -0000---01 0------0-1 -?1110?111 110--0---0 ---0------ 0--0------ ????????-1 0????-???0 ?-0--????? ????-?--?? ?0--?????- ?????????? ???0

Arthrogryrinus		1010?00??1 0001000-00 00000-4--- -000--0?0- -000-0---- -0100-1001 000000000- -000-----0 ----1000?? ??0--01110 -------00- ---00----- ---00000-- 1?0-{01}0?000 1?110--111 0?0?------ ------0100 ???????0-- -------2-- --------0- --0-?????- ????---??- -??20000?? 0000-????? ?????????? ?????????? ?????????- ---------0 ?1-0-00--- ----0-0000 -0???????? ?--0?????? ?????????? ?????????? ?????????? ???10?0100 00000????? ?????????? ?????????0 -0??---0?? 1200-???0? 0????????? ?????????? ?????????? ?????0??0- ?????????? ?????????? ???10----- ---0----?0 -----0--00 0-0????--- -????????? ?????????? ?????????? ?????????? ??????0??? -??-?????? ?????????? 100------- ---1?-0000 0--311100- -0000-00-- -111------ -0000---01 0------?-? -?1110?111 110--0---0 ---0------ 0--0------ ????????-1 0????-???0 ?-0--????? ????-?--?? ?0--?????- ?????????? ???0

Aquilonifer_spinosus	1010?00??1 00010?0-00 00-0??3--- -100--0??0 0?00-0---- -0110-1001 010000000- -010-----0 ----0000?? ??0--000-- --0----10- ---00----- ---?000??0 1-5-000000 1?110--111 110001???? ???0?00100 ??0?0???-- -------0-- --------0- --0-?????- ????---??- -0?0------ -0-------- ---1??000? ?00------- ---------- 0-------02 1100000--- ------0000 ?????????? ???0?????? ?????????? ?????????? ?????????? ???10?0100 00000????? ?????????? ?????????0 -???---??? 1200-?0--? 0????????? ????????00 ?????????? ????????0- ?????????? ?????????? ???10----- ---????-?? ????????00 ??0????--- -????????? ?????????? ?????????? ?????????? ?????????? -????????? ?????????? 100------- -1-00-?000 0-----00-- 00???----- ---?--?--- -??00--?01 0------01? -0??0?0??? 0?0------- -0----0-00 0000-0---- ????????-1 0????-???0 ?-0--????? ????-?--?? ?0--?????- ?????????? ??60

Cascolus_ravitis	1010?00??1 10-1000000 000-0-4--- ???0--0?0? 00?0-0---- -0100-101? 000000000- 0000------ ----0?00-- --0-?000-- --00--000- ---0------ ---00000-0 1??0000?00 1?110-0111 110?010--- ---?00?110 ???????0-- ----?--1-? -------00- -----????? ??????-??? ?0?10????? ?1???????? ???1??1?00 --4??00??? ?----?0??0 --------0? -1-------- ----0-0?-0 ?0?????-?- -??1?????? ?????????? ?????????? ?????????? ???10?0100 00000????? ?????????? ??-??????- -???---??? 1200-1?--? 000--????? ?????????? ?????????? ????????0- ?????????? ?????????? ???10----- ---???--?? ?????????? ?????????? ?????????? ?????????? ?????????? ?????????? ?????????? ?????????? ?????????? 100----?-- -0-00-0?00 0-----00-- 00000----- -----0---- ----0----0 -------00- 00?11?0??? ??0?-?1??0 ?0?-00---- -010?1???0 ????00???1 0????????0 ?-??-????? ????-?0-?? ?????????? ?????????? ????

;
